# Supplementary material for: PEDro or Cochrane to Assess the Quality of Clinical Trials? A Meta-Epidemiological Study
Source: PLoS One. 2015 Jul 10;10(7):e0132634. doi: 10.1371/journal.pone.0132634 (PMC4498768; doi:10.1371/journal.pone.0132634)
Supplement: S4 Table — (XLS) [file pone.0132634.s005.xls]

## Sheet: Sheet1
reviewrefmanager	study_id_refmanager	firstauthor	study_citation	seqcoch	concealcoch	blindpatcoch	blindascoch	pedroweb	pooledsdos_abs	pooledsdos_c	pooledsdma_abs	pooledsdma_c	absdiffos	chdiffos	absdiffma	chdiffma	esos_fv	seesos_fv	esma_fv	seesma_fv	esos_cs	seesos_cs	esos	seesos	esma_cs	seesma_cs	esma	seesma	idma
11	1	Duncan, P	Stroke. 1998 29:2055-2060	1	0	0	0	7	3.76763		3.76763		-4	-5.67	-3.5		-1.06167	0.480947	-0.928966	0.473256			-1.06167	0.480947			-0.928966	0.473256	1
11	2	Duncan, P	Stroke. 2003;34:2173-2180.	1	0	1	1	8	3.59694	3.50226	3.59694		-1.38	-0.98	-1.38		-0.383659	0.210662	-0.383659	0.210662	-0.27982	0.209751	-0.383659	0.210662			-0.383659	0.210662	1
11	3	Green, J	2002; 359: 199-203	1	1	1	1	8	2.9	2.9	2.9		-1	-1	-1		-0.344828	0.158807	-0.344828	0.158807	-0.344828	0.158807	-0.344828	0.158807			-0.344828	0.158807	1
11	4	Ozdemir, Ferda	Arch Phys Med Rehabil 2001;82:1375-9	0	0	1	0	4	13.7909	13.7909	13.7909		-49.34	-47.33	-49.34		-3.57771	0.420727	-3.57771	0.420727	-3.43196	0.410127	-3.57771	0.420727			-3.57771	0.420727	1
11	5	Wade, DT	1992; 304: 609-13	1	0	1	1	6	4.25431	4.36711	4.25431		0.5	-0.5	0.5		0.117528	0.212845	0.117528	0.212845	-0.114492	0.212835	0.117528	0.212845			0.117528	0.212845	1
22	3	Green J	359: 199–203	1	1	0	0	8	0.220162	0.20545	0.220162		-0.01	-0.03	-0.01		-0.0454211	0.160668	-0.0454211	0.160668	-0.146021	0.160864	-0.0454211	0.160668			-0.0454211	0.160668	2
22	5	Wade, DT	1992; 304: 609-13	1	1	1	1	6	0.329197	0.320246	0.329197		-0.03	-0.04	-0.04		-0.091131	0.220044	-0.121508	0.220135	-0.124904	0.220147	-0.091131	0.220044			-0.121508	0.220135	2
22	6	Dean CM	2000;81:409-17.	1	1	0	0	5	0.506585	0.512661	0.506585		0.14	-0.13	0.15		0.27636	0.674874	0.2961	0.675472	-0.253579	0.674235	0.27636	0.674874			0.2961	0.675472	2
22	7	Salbach NM	2004; 18: 509-519	1	1	0	1	8	0.384787	0.190599	0.174987		-0.14	-0.11	-0.06		-0.363838	0.211536	-0.342883	0.258046	-0.577127	0.214185	-0.363838	0.211536			-0.342883	0.258046	2
22	8	Yang YR	20: 860-870	0	1	1	0	7	0.144812	0.0591481		0.0591481	-0.148	-0.087		-0.087	-1.02202	0.307712			-1.47088	0.326879	-1.02202	0.307712	-1.47088	0.326879	-1.47088	0.326879	2
22	9	Yang YR	88:1236-40	0	1	1	1	7	0.169945	0.187112		0.187548	-0.3542	-0.169		-0.17	-2.0842	0.504667			-0.903204	0.421889	-2.0842	0.504667	-0.906437	0.42204	-0.906437	0.42204	2
30	362	Bendix, A	1996; 63 (1): 62-69	0	0	0	1	6																	-0.47	0.28	-0.47	0.28	3
30	384	Corey, DT	1996; 6 (4): 239-49	0	1	0	1	5																	-0.034	0.21	-0.034	0.21	3
30	426	Jensen, IB	2001; 91: 65-78	1	1	0	1	7																	-0.1	0.19			3
30	426	Jensen, IB	2001; 91: 65-78	1	1	0	1	7																	-0.1	0.19			3
30	426	Jensen, IB	2001; 91: 65-78	1	1	0	1	7																	-0.1	0.19	-0.1	0.19	3
30	443	Mitchell, RI	1994; 19 (6): 633-642	0	0	0	0	5					-37												-0.465	0.297	-0.465	0.297	3
30	479	Skouen, JS	2002; 27 (9): 901-10	1	1	0	1	5																	-0.15	0.17	-0.15	0.17	3
30	479	Skouen, JS	2002; 27 (9): 901-10	1	1	0	1	5																					3
31	10	Campbell A	(2005) 9, 56–63	1	0	0	0	5	166.882	141.731	220.127		394	-333	-340		2.36094	0.568054	-1.54456	0.530356	-2.34951	0.566867	2.36094	0.568054			-1.54456	0.530356	4
31	12	Mock, V	1997; 24 (6): 991-1000	0	0	0	0	3	30.46		300.46		-2.82		-282		-0.0925804	0.301681	-0.938561	0.318427			-0.0925804	0.301681			-0.938561	0.318427	4
31	13	Segal, R	2001; 19 (3): 657-65	1	1	0	0	5	3.09392	3.09392	5.61613		-1	-0.6	-1.1		-0.323215	0.273277	-0.195865	0.220083	-0.193929	0.272255	-0.323215	0.273277			-0.195865	0.220083	4
31	13	Segal, R	2001; 19 (3): 657-65	1	1	0	0	5	2.53775	2.53775	5.71907		-1.7	-0.9	-1.2		-0.669885	0.280835	-0.209824	0.222865	-0.354645	0.275834	-0.669885	0.280835			-0.209824	0.222865	4
31	54	Drouin J	thesis	1	1	0	0	3				5.105				-6									-1.17532	0.488134	-1.17532	0.488134	4
33	15	Beurskens, CHG	2007; 7:166-72	1	0	1	1	7	20.3839	22.1589	20.3839		22	34	22		1.07928	0.392599	1.07928	0.392599	1.53437	0.418777	1.07928	0.392599			1.07928	0.392599	5
33	17	Box, RC	2002; 75: 35-50	1	0	0	0	4			23.5238		20.69	20.69	2.74				0.116478	0.248316							0.116478	0.248316	5
33	18	Cinar N	Vol. 31, No. 2, 2008	1	0	0	1	5	26.8086	19.4285	26.8188		28.12	29.79	-26		1.04892	0.2835	-0.96947	0.280918	1.53331	0.302892	1.04892	0.2835			-0.96947	0.280918	5
33	19	Ferreira de Rezende, L	2006; 92: 55-61	1	0	0	0	3	26.1199	21.1743	26.1199		-5.9	-3.3	-5.9		-0.225881	0.259049	-0.225881	0.259049	-0.155849	0.258604	-0.225881	0.259049			-0.225881	0.259049	5
33	20	Kilgour, RD	2008; 109: 285-95	1	0	0	1	3	27.9441	22.019	27.9441		-9.9	-11.9	-9.9		-0.354279	0.394866	-0.354279	0.394866	-0.540443	0.399062	-0.354279	0.394866			-0.354279	0.394866	5
33	21	Wingate	Vol 70, January 11189	1	0	0	1	6	25.468	21.9168	25.4625		-24.5	-20.7	-24.5		-0.961991	0.197501	-0.962201	0.197506	-0.944479	0.197127	-0.961991	0.197501			-0.962201	0.197506	5
42	53	Darbee J	nr	0	0	0	0	3																	-0.65	1.32	-0.65	1.32	6
42	54	Davidson AGF	nr	0	0	0	0	2																	-2.79	3.74	-2.79	3.74	6
42	56	Gaskin, L	NR	0	0	0	0	4																	-0.65	1.32	-0.65	1.32	6
42	63	McIlwaine, PM	1991; 132	1	0	0	0	1																	0.65	2.56	0.65	2.56	6
42	63	McIlwaine, PM	1991; 132	1	0	0	0	1																					6
42	66	McIlwaine, M	McIlwaine, PM, Wong LT, Peacock D, Davidson AGF. Long-term comparative trial of conventional postural drainage and percussion versus positive expiratory pressure physiotherapy in the treatment of cystic fibrosis. J Pediatr 1997; 131(4):570-57	1	0	1	1	6																	8.26	3.83	8.26	3.83	6
42	70	Tyrrell, JC	Tyrrell JC, Hiller EJ, Martin J. Face mask physiotherpay in cystic fibrosis. Archives of Disease in Childhood 1986; 61:598-611	0	0	1	0	3																	-7.82	3.8342	-7.82	3.8342	6
42	71	Van Asperen, PP	1987; 23: 283-4	0	0	0	0	4	1.04043	1.05226			0.12	-0.01			0.115337	0.447627			-0.00950336	0.447216	0.115337	0.447627	0.7	2.2854	0.7	2.2854	6
74	72	Austin J	(2005) 411 –417	1	1	0	0	8	19.5399	21.9972	18.2826		-14	-10.7	-14		-0.716483	0.154445	-0.765754	0.150773	-0.486426	0.151893	-0.716483	0.154445			-0.765754	0.150773	7
74	74	Dracup K	Dracup K, Evangelista L, Hamilton M, Erickson V, Hage A, et al. (2007). Effects of a home-based exercise program on clinical outcomes in heart failure. Am Heart J;154L877-883.	0	0	0	0	6	25.5739	24.3715	25.1308		-7.5	-5	-7.5		-0.293267	0.152884	-0.298438	0.152914	-0.205158	0.152464	-0.293267	0.152884			-0.298438	0.152914	7
74	83	McKelvie, RS	2002; 144 (1): 23-30	1	1	1	1	7				15.9656	3.8	-0.1		-0.1									-0.00626345	0.180193	-0.00626345	0.180193	7
74	85	Willenheimer, R	2001; 77 (2001): 25-31	0	0	1	1	7	0.955585	0.675701		0.896979	0.7	0.7		-0.7	0.732535	0.341305			1.03596	0.352357	0.732535	0.341305	-0.780397	0.342817	-0.780397	0.342817	7
74	511	Belardinelli R	Belardinelli R, Georgiou D, Cianci G, Purcaro A. (1999). Randomized, Controlled Trial of Long-Term Moderate Exercise Training in Chronic Heart Failure Effects on Functional Capacity, Quality of Life, and Clinical Outcome. Circulation, 99:1173-1	0	0	0	0	5	20	20.7722	20		-13	-15	-13		-0.65	0.211822	-0.65	0.211822	-0.72212	0.213088	-0.65	0.211822			-0.65	0.211822	7
74	512	Flynn KE	301(14):1451-1459	0	0	0	0	6				13.8462	-1.33	-1.93		-1.93									-0.139388	0.0414844	-0.139388	0.0414844	7
74	513	Klocek M	Klocek M, Kybinyi A, Bacior B, Kawecka-Jaszcz K. (2005). Effect of physical training on quality of life and oxygen consumption in patients with congestive heart failure. International J Cardiol, 103:323-329	0	0	0	0	3	23.5	23.5	23.5		-27.3	-22.5	-27.3		-1.1617	0.410865	-1.1617	0.4998	-0.957447	0.400607	-1.1617	0.410865			-1.1617	0.4998	7
74	513	Klocek M	Klocek M, Kybinyi A, Bacior B, Kawecka-Jaszcz K. (2005). Effect of physical training on quality of life and oxygen consumption in patients with congestive heart failure. International J Cardiol, 103:323-329	0	0	0	0	3	23.5	23.5	23.5		-37.3	-28.2	-37.3		-1.58723	0.437385	-1.58723	0.529701	-1.2	0.412976	-1.58723	0.437385			-1.58723	0.529701	7
74	514	Koukouvou, G	2005; 36: 36-41	0	0	1	1	5	11	12.397	11		-11.1	-11.5	-11.1		-1.00909	0.361331	-1.00909	0.361331	-0.92764	0.358008	-1.00909	0.361331			-1.00909	0.361331	7
74	515	Passino C	Vol. 47, No. 9, 2006	0	0	0	0	5	29.2939	32.6859	29.2799		-21	-23	-21		-0.716872	0.224083	-0.717216	0.22409	-0.703666	0.223831	-0.716872	0.224083			-0.717216	0.22409	7
78	86	Buckelew SP	Vol. 11, No. 3, June	0	0	0	0	6				4.56859	-0.1	-0.5		-0.9									-0.196997	0.267933	-0.196997	0.267933	8
78	86	Buckelew SP	Vol. 11, No. 3, June	0	0	0	0	6					-0.2	-0.5															8
78	86	Buckelew SP	Vol. 11, No. 3, June	0	0	0	0	6					-0.4	-0.3															8
78	88	Gowans SE	45:519–529, 2001	0	0	0	0	7	2.46703	2.48038		1.58542	-0.2	-0.5		-0.5	-0.0810691	0.283873			-0.201582	0.284497	-0.0810691	0.283873	-0.315373	0.285572	-0.315373	0.285572	8
78	89	King SJ	2002; 29:12	1	1	0	0	6	2.73537	2.33559			-0.2	0.1			-0.0731163	0.24088			0.0428157	0.240825	-0.0731163	0.24088					8
78	89	King SJ	2002; 29:12	1	1	0	0	6	2.35593	2.1461		22.1477	0	0.3		8.2	0	0.230697			0.139788	0.230983	0	0.230697	0.370242	0.232696	0.370242	0.232696	8
78	89	King SJ	2002; 29:12	1	1	0	0	6	2.19267	2.03108			0	0.1			0	0.231953			0.049235	0.231988	0	0.231953					8
78	90	Schachter,CL	Physical Therapy . Volume 83 . Number 4 . April 2003	1	1	0	1	5	1.05775	1.03415		0.661838	0.2	0.5		-0.1	0.189081	0.218165			0.483489	0.220818	0.189081	0.218165	-0.151094	0.217991	-0.151094	0.217991	8
78	90	Schachter,CL	Physical Therapy . Volume 83 . Number 4 . April 2003	1	1	0	1	5	1.12124	1.01118			0.3	0.2			0.267562	0.214552			0.197788	0.214131	0.267562	0.214552					8
78	91	Sencan,Sureyya	Journal of Back and Musculoskeletal Rehabilitation 17 (2004) 57–61	0	0	0	0	4	9.21549	8.70312			-24.79	-28.4			-2.69004	0.441831			-3.2632	0.490012	-2.69004	0.441831					8
78	91	Sencan,Sureyya	Journal of Back and Musculoskeletal Rehabilitation 17 (2004) 57–61	0	0	0	0	4	10.3529	9.42855		6.42814	-23.34	-25.56		-25.56	-2.25444	0.408503			-2.71092	0.443507	-2.25444	0.408503	-3.97626	0.555009	-3.97626	0.555009	8
78	92	Wigers, S. Herven	Scand J Rheumatol 1996; 25: 77-86	1	0	1	1	6	1.23491	1.26689		0.809846	-1.1	-0.9		-0.9	-0.890754	0.332325			-0.710403	0.326558	-0.890754	0.332325	-1.11132	0.340955	-1.11132	0.340955	8
78	92	Wigers, S. Herven	Scand J Rheumatol 1996; 25: 77-86	1	0	1	1	6	0.806226	0.806226			-0.8	-0.8			-0.992278	0.336088			-0.992278	0.336088	-0.992278	0.336088					8
83	44	Segal, Roanne J.	J Clin Oncol 21:1653-1659. © 2003 by American Society of Clinical Oncology.	0	0	0	1	8	15.4375	9.63331	15.4375		-2.6	-5.3	-2.6		-0.168421	0.161203	-0.168421	0.161203	-0.550175	0.16396	-0.168421	0.161203			-0.168421	0.161203	9
83	93	Baker, KR	2001;28;1655-1665	0	1	1	1	7	29.0247	15.462	29.5042		-2.6	-12.4	-2.6		-0.0895788	0.324615	-0.0881229	0.324609	-0.801967	0.337929	-0.0895788	0.324615			-0.0881229	0.324609	9
83	94	Bean, Jonathan F.	J AmGeriatr Soc 52:799–804, 2004	0	0	1	0	6	1.39244	1.24544	1.39244		-0.9	-0.5	-0.9		-0.646347	0.462196	-0.646347	0.462196	-0.401466	0.45442	-0.646347	0.462196			-0.646347	0.462196	9
83	95	Boshuizen,Hendriek C.	2005, 13, 5-22	0	0	1	0	4	7.56938	20.0331			54.7	6.7			7.22649	0.981639			0.334447	0.350895	7.22649	0.981639					9
83	95	Boshuizen,Hendriek C.	2005, 13, 5-22	0	0	1	0	4	8.76385	12.6094	8.76385		55.7	-0.7	-0.7		6.35565	0.879116	-0.0798735	0.348463	-0.0555143	0.348387	6.35565	0.879116			-0.0798735	0.348463	9
83	98	Brochu, M	92: 672–678, 2002;	0	0	0	0	4	18.2534	17.807	19.4231		12.1	3.6	11		0.662889	0.412079	0.566335	0.35949	0.202167	0.401429	0.662889	0.412079			0.566335	0.35949	9
83	99	Buchner, David	Journal o}Gerontology: MEDICAL SCIENCES 1997. Vol. 52A. No. 4, M2I8-M224	0	0	1	0	7	31.1087	38			-9	-7			-0.289308	0.288052			-0.184211	0.28715	-0.289308	0.288052					9
83	99	Buchner, David	Journal o}Gerontology: MEDICAL SCIENCES 1997. Vol. 52A. No. 4, M2I8-M224	0	0	1	0	7	29.3909	34.2353			3	4			0.102072	0.276137			0.116838	0.276194	0.102072	0.276137					9
83	99	Buchner, David	Journal o}Gerontology: MEDICAL SCIENCES 1997. Vol. 52A. No. 4, M2I8-M224	0	0	1	0	7	33.1641	42.0934	33.1641		5	-1	5		0.150765	0.283142	0.150765	0.283142	-0.0237567	0.282742	0.150765	0.283142			0.150765	0.283142	9
83	102	Chandler,Julie M.	Arch Phys Med Rehabil 1998; 79:24-30.	0	0	0	0	6	23.2257	23.2257	23.2257		-1.7	-6.4	-1.7		-0.0731948	0.21451	-0.0731948	0.21451	-0.275557	0.215476	-0.0731948	0.21451			-0.0731948	0.21451	9
83	104	Chin A Paw, MJM	2006; 63: 205-14	0	1	1	0	6					2.6	2.3															9
83	104	Chin A Paw, MJM	2006; 63: 205-14	0	1	1	0	6					1.2	1.5															9
83	104	Chin A Paw, MJM	2006; 63: 205-14	0	1	1	0	6			8.50471		1.2	-0.1	1.3				0.152856	0.237522							0.152856	0.237522	9
83	106	Damush,Teresa M.	The Gerontologist Vol. 39, No. 6, 705-710	0	0	0	0	5	21.4895	21.7338	21.4895		-1.1	0.4	-1.1		-0.0511877	0.254573	-0.0511877	0.254573	0.0184045	0.254536	-0.0511877	0.254573			-0.0511877	0.254573	9
83	109	de Vreede, Paul L.	Gerontology 2007;53:12–20	0	0	1	0	5			9.10439		-1.1	1.3	-0.5				-0.0549185	0.272406							-0.0549185	0.272406	9
83	109	de Vreede, Paul L.	Gerontology 2007;53:12–20	0	0	1	0	5			9.10439		-0.4	-1.9	-0.5				-0.0549185	0.272406							-0.0549185	0.272406	9
83	110	Donald, IP	Clinical Rehabilitation 2000; 14: 178–185	0	1	0	0	5	3.35037				-1	-1.8			-0.298474	0.410721					-0.298474	0.410721					9
83	110	Donald, IP	Clinical Rehabilitation 2000; 14: 178–185	0	1	0	0	5	3.3				-0.8	0			-0.242424	0.383358					-0.242424	0.383358					9
83	110	Donald, IP	Clinical Rehabilitation 2000; 14: 178–185	0	1	0	0	5	3.35454		4.7894		-1.5	-1.8	-1.3		-0.447156	0.398657	-0.271433	0.301424			-0.447156	0.398657			-0.271433	0.301424	9
83	117	Foley, A	2003; 62: 1162-7	0	1	1	0	8	12.5634	9.45761	19.1284		-10	-1	-7.68		-0.795962	0.274533	-0.401497	0.266741	-0.105735	0.264218	-0.795962	0.274533			-0.401497	0.266741	9
83	117	Foley, A	2003; 62: 1162-7	0	1	1	0	8	14.9954	8.98658			-4	-1			-0.266748	0.259957			-0.111277	0.258981	-0.266748	0.259957					9
83	118	Hiatt, WR	1994; 90: 1866-1874	0	0	0	0	5					-13	-9															9
83	118	Hiatt, WR	1994; 90: 1866-1874	0	0	0	0	5			18.3576		8	17	8				0.435788	0.492383							0.435788	0.492383	9
83	121	Jette, AM	1999; 89 (1): 66-72	0	1	1	0	6			11.1224		-2.58	-0.68	-2.3				-0.206791	0.14351							-0.206791	0.14351	9
83	123	Katznelson, Laurence	European Journal of Endocrinology 155 867–875	0	0	1	1	6	20.4889	19.6192			2	11			0.097614	0.359626			0.560675	0.36686	0.097614	0.359626					9
83	123	Katznelson, Laurence	European Journal of Endocrinology 155 867–875	0	0	1	1	6	23.6326	22.8309			1	-4			0.0423144	0.365192			-0.175201	0.365898	0.0423144	0.365192					9
83	123	Katznelson, Laurence	European Journal of Endocrinology 155 867–875	0	0	1	1	6	16.9523	18.3101	17.2517		-10	3	-10		-0.589892	0.36765	-0.579654	0.367369	0.163844	0.360041	-0.589892	0.36765			-0.579654	0.367369	9
83	124	Latham, Nancy K.	J Am Geriatr Soc 51:291–299, 2003.	0	1	1	0	8	10.7992		27.2007		2		3.1		0.185199	0.134527	0.113968	0.132004			0.185199	0.134527			0.113968	0.132004	9
83	127	Liu-Ambrose, TYL	2005; 16: 1321-29	0	0	1	0	6	13.8609	13.7313	13.8609		-4.9	-0.9	-4.9		-0.353512	0.252008	-0.353512	0.252008	-0.0655439	0.250069	-0.353512	0.252008			-0.353512	0.252008	9
83	127	Liu-Ambrose, TYL	2005; 16: 1321-29	0	0	1	0	6	11.4115	11.665			-6	-3			-0.525785	0.250642			-0.257179	0.247343	-0.525785	0.250642					9
83	129	Mangione, K	Physical Therapy . Volume 85 . Number 8 . August 2005	0	0	1	0	5	22.0344	22.3883			-9.5	-1.9			-0.431144	0.433567			-0.0848658	0.428385	-0.431144	0.433567					9
83	129	Mangione, K	Physical Therapy . Volume 85 . Number 8 . August 2005	0	0	1	0	5	20.088	21.7114	20.088		-9.7	-8.3	-9.7		-0.482877	0.443898	-0.482877	0.443898	-0.382287	0.441311	-0.482877	0.443898			-0.482877	0.443898	9
83	130	MIKESKY,ALAN E	Arthritis & Rheumatism (Arthritis Care & Research) Vol. 55, No. 5, October 15, 2006, pp 690–699	0	0	1	0	5			12.0282		-3.1	-2.2	0.06				0.00498826	0.175719							0.00498826	0.175719	9
83	131	Miller, M	Clinical Rehabilitation 2006; 20: 311 /323	0	0	1	0	8	16.4486	12.2167			3.2	1.8			0.194546	0.283765			0.147339	0.283468	0.194546	0.283765					9
83	131	Miller, M	Clinical Rehabilitation 2006; 20: 311 /323	0	0	1	0	8	11.467	11.9737			-1.5	-1.7			-0.13081	0.280421			-0.141978	0.280477	-0.13081	0.280421					9
83	131	Miller, M	Clinical Rehabilitation 2006; 20: 311 /323	0	0	1	0	8	15.2505	10.7683	10.4569		-1.4	-0.5	-3.2		-0.0918002	0.280263	-0.306017	0.28181	-0.0464327	0.280149	-0.0918002	0.280263			-0.306017	0.28181	9
83	132	Misko, T	2003, Vol. 58A, No. 2, 171–175	0	0	0	0	3	16.1064	14.9025			-10.1	-7.4			-0.627079	0.407146			-0.496562	0.403377	-0.627079	0.407146					9
83	132	Misko, T	2003, Vol. 58A, No. 2, 171–175	0	0	0	0	3	14.8531	13.6438	14.8531		-0.7	-0.7	-0.7		-0.0471281	0.378989	-0.0471281	0.378989	-0.0513053	0.378999	-0.0471281	0.378989			-0.0471281	0.378989	9
83	133	Moreland, J	Vol 84, October 2003	0	1	1	0	8	17.0813	15.2813	17.0966		1.61	-0.19	1.61		0.0942554	0.183501	0.0941708	0.173564	-0.0124335	0.1834	0.0942554	0.183501			0.0941708	0.173564	9
83	134	Ouellette,Michelle M.	2004;35:1404-1409	0	0	1	0	7	9.50864	9.19695	9.50864		0	-2.5	0		0	0.31244	0	0.31244	-0.271829	0.313953	0	0.31244			0	0.31244	9
83	135	Schilke, J	45 (2) 68-72	0	0	0	0	4	3.77966	3.59375	3.77966		-1.88	-3.28	-1.84		-0.4974	0.454832	-0.486817	0.454514	-0.912696	0.472376	-0.4974	0.454832			-0.486817	0.454514	9
83	136	Seynnes,Olivier	2004, Vol. 59A, No. 5, 503–509	0	0	0	1	4	0.478017	0.384838	0.778781		-0.48	-0.36	-0.48		-1.00415	0.5348	-0.616348	0.513388	-0.935459	0.530333	-1.00415	0.5348			-0.616348	0.513388	9
83	136	Seynnes,Olivier	2004, Vol. 59A, No. 5, 503–509	0	0	0	1	4	0.310148	0.32845			-0.54	-0.73			-1.74111	0.646511			-2.22256	0.70533	-1.74111	0.646511					9
83	137	Sims, Jane	BMC Geriatrics 2006, 6:18	0	1	1	0	6	1.70503	2.3629	1.70503		-0.2	-0.68	-0.2		-0.1173	0.366298	-0.1173	0.366298	-0.287782	0.367978	-0.1173	0.366298			-0.1173	0.366298	9
83	140	Singh, NA	2005; 60A (6): 768-76	0	0	1	1	7	23.2905		23.2905		1.8		1.8		0.0772847	0.329048	0.0772847	0.329048			0.0772847	0.329048			0.0772847	0.329048	9
83	140	Singh, NA	2005; 60A (6): 768-76	0	0	1	1	7																					9
83	141	Topp, R	2002; 83: 1187-95	0	0	0	0	5	10.82	10.8857	10.82		75	72.78	-4.4		6.93161	0.640649	-0.406654	0.241576	6.68581	0.621144	6.93161	0.640649			-0.406654	0.241576	9
83	141	Topp, R	2002; 83: 1187-95	0	0	0	0	5	10.8105	10.8741			75.67	76.41			6.9997	0.660842			7.02679	0.66305	6.9997	0.660842					9
83	142	Tracy,Brian L.	J Appl Physiol 96: 1530–1540, 2004	0	0	0	0	5	5.30625	5.26144	5.30625		55	53.7	0.2		10.3651	1.78504	0.0376914	0.44951	10.2063	1.75943	10.3651	1.78504			0.0376914	0.44951	9
83	142	Tracy,Brian L.	J Appl Physiol 96: 1530–1540, 2004	0	0	0	0	5	5.27064	5.41133			52.7	55			9.99879	2.03052			10.1639	2.0618	9.99879	2.03052					9
83	143	Tsutsumi	NA	0	0	0	0	5	19.083	19.3304			-18.2	-17.8			-0.95373	0.400437			-0.920829	0.398953	-0.95373	0.400437					9
83	143	Tsutsumi	NA	0	0	0	0	5	19.7337	20.2184	19.7337		-16.2	-18.2	-16.2		-0.82093	0.402281	-0.82093	0.402281	-0.900171	0.405657	-0.82093	0.402281			-0.82093	0.402281	9
83	146	Westhoff, M	8, 325-342	0	0	1	0	5	7.04067	7.11403	7.04067		5.3	1.7	5.3		0.752769	0.453675	0.752769	0.453675	0.238964	0.438648	0.752769	0.453675			0.752769	0.453675	9
83	217	Singh,Nalin A.	1997, Vol. 52A, No. i, M27-M35	0	0	0	0	6	23.2642	23.7181	23.2642		-12.3	-10.7	-12.3		-0.528709	0.360762	-0.528709	0.360762	-0.451132	0.359002	-0.528709	0.360762			-0.528709	0.360762	9
83	237	Ettinger, WH	1997; 277: 25-31	0	0	1	0	6	0.440527	0.390843			-0.18	-0.18			-0.408602	0.129483			-0.460543	0.129843	-0.408602	0.129483					9
83	237	Ettinger, WH	1997; 277: 25-31	0	0	1	0	6	0.445171	0.393065	0.352136		-0.16	-0.16	-0.16		-0.359413	0.128339	-0.454369	0.128952	-0.407057	0.128629	-0.359413	0.128339			-0.454369	0.128952	9
91	150	Cherkin,Daniel C	ARCH INTERN MED/VOL 161, APR 23, 2001	1	0	0	1	6	0.4	2.82949	0.4		-0.6	-0.7	-0.6		-1.5	0.167125	-1.5	0.167125	-0.247394	0.148046	-1.5	0.167125			-1.5	0.167125	10
91	150	Cherkin,Daniel C	ARCH INTERN MED/VOL 161, APR 23, 2001	1	0	0	1	6	0.4	2.64122	0.358182		0.4	0.4	0.4		1	0.162481	1.11675	0.164702	0.151445	0.153383	1	0.162481			1.11675	0.164702	10
91	151	Giles LGF	Volume 22 • Number 6 • July/August 1999	0	1	0	1	4			6.3462		1.3	0.5	1.3				0.204847	0.340246							0.204847	0.340246	10
91	151	Giles LGF	Volume 22 • Number 6 • July/August 1999	0	1	0	1	4			7.24462		2.6	3.3	2.6				0.358887	0.308464							0.358887	0.308464	10
91	152	Grant DJ	82 (1999) 9–13	1	1	0	1	5	33.7815	35.7262	0		37.6	11	0		1.11304	0.285714			0.307897	0.266894	1.11304	0.285714					10
91	359	Giles, LGF	2003; 28 (14): 1490-1503	1	1	0	0	6	5.18	4.94474	5.18		4	4	4		0.772201	0.303447	0.772201	0.251777	0.808941	0.304509	0.772201	0.303447			0.772201	0.251777	10
91	359	Giles, LGF	2003; 28 (14): 1490-1503	1	1	0	0	6	4.50124	4.84394	4.43824		2	1	2		0.444322	0.305384	0.450629	0.239572	0.206444	0.302352	0.444322	0.305384			0.450629	0.239572	10
103	117	Foley A	Foley A, Halbert J, Hewitt T, Crott M. (2003). Does hydrotherapy improve strength & physical function in patients with osteoarthritis - a randomised controlled trial comparing a gym based & a hydrotherapy based strengthening programme. Ann Rheu	1	1	1	1	8	4	3.77492			0	0			0	0.239046			0	0.239046	0	0.239046					11
103	117	Foley A	Foley A, Halbert J, Hewitt T, Crott M. (2003). Does hydrotherapy improve strength & physical function in patients with osteoarthritis - a randomised controlled trial comparing a gym based & a hydrotherapy based strengthening programme. Ann Rheu	1	1	1	1	8	4.52769	4.272		1.70628	-2	0		-1	-0.441726	0.242028			0	0.239046	-0.441726	0.242028	-0.586072	0.510621	-0.586072	0.510621	11
103	154	Fransen, M	2007; 57 (3): 407-14	1	1	1	1	8	17.6794	17.4566			-12.7	-6.5			-0.718349	0.212878			-0.372352	0.208109	-0.718349	0.212878					11
103	154	Fransen, M	2007; 57 (3): 407-14	1	1	1	1	8	17.8131	17.9999		3.10261	-9.3	-5.2		0.1	-0.522087	0.209002			-0.288891	0.206607	-0.522087	0.209002	0.0322309	0.516426	0.0322309	0.516426	11
103	155	Hopman-Rock, M	2000; 27 (8): 1947-54	0	0	1	1	6	3.68851	3.73969		21.823	-1.3	-1.6		3	-0.352446	0.227134			-0.427843	0.227963	-0.352446	0.227134	0.137469	0.410197	0.137469	0.410197	11
103	156	Tak, E	2005; 32 (6): 1106-13	1	1	1	1	7	2.29758	2.22664		2.22011	-0.5	-0.1		-0.15	-0.21762	0.233541			-0.0449108	0.232866	-0.21762	0.233541	-0.0675642	0.232904	-0.0675642	0.232904	11
103	157	Van Baar	Van Baar M, Dekker J, Oostendorp R, Bijl D, Voorn T, et al.	1	1	1	1	8				25.1631	-5.9	-11.2		-26.2									-1.04121	0.259012	-1.04121	0.259012	11
106	158	Dolan, P	2000; 25 (12): 1523-32	1	1	0	0	6	9.29489	17.0272	7.57188		-7.23	-16.12	-12		-0.777846	0.46779	-1.58481	0.521333	-0.946722	0.476358	-0.777846	0.46779			-1.58481	0.521333	12
106	159	Filiz, M	2005; 19: 4-11	1	1	0	0	6	5.80278	10.2746	5.80278		-1.25	1.5	-1.25		-0.215414	0.317192	-0.215414	0.317192	0.145992	0.316671	-0.215414	0.317192			-0.215414	0.317192	12
106	159	Filiz, M	2005; 19: 4-11	1	1	0	0	6	5.31054	9.56285	5.31054		-8.75	-4.5	-8.75		-1.64767	0.368403	-1.64767	0.368403	-0.470571	0.320802	-1.64767	0.368403			-1.64767	0.368403	12
106	160	Yilmaz, F	2003; 35: 163-67	0	0	0	0	4	1.47472	0.919239	14.7472		-3.15	-3.35	-31.5		-2.136	0.480205	-2.136	0.480205	-3.64432	0.63108	-2.136	0.480205			-2.136	0.480205	12
106	160	Yilmaz, F	2003; 35: 163-67	0	0	0	0	4	1.96092	1.42773	19.6092		-1.36	1.5	-13.6		-0.693553	0.39001	-0.693553	0.39001	1.05062	0.405073	-0.693553	0.39001			-0.693553	0.39001	12
116	167	ARTHUR, HEATHER M.	Vol. 34, No. 10, pp. 1544–1550, 2002	0	1	1	1	5	2.05152	1.58323	2.05152		-0.01	0.29	-0.01		-0.00487444	0.134253	-0.00487444	0.134253	0.18317	0.134537	-0.00487444	0.134253			-0.00487444	0.134253	13
116	171	Carlson, JJ	2000; 86: 17-23	0	0	0	0	4	1.59492	1.62099	1.59492		-0.6	-0.1	-0.6		-0.376194	0.255058	-0.376194	0.255058	-0.0616905	0.252835	-0.376194	0.255058			-0.376194	0.255058	13
116	173	Dalal, H.M.	International Journal of Cardiology 119 (2007) 202–211	1	1	1	1	6	2.97722	2.30344	2.97722		-1.98	-0.55	-1.98		-0.665051	0.203868	-0.665051	0.203868	-0.238773	0.199182	-0.665051	0.203868			-0.665051	0.203868	13
116	175	Daskapan, Arzu	Saudi Med J 2005; Vol. 26 (5): 842-847	0	0	0	0	3	7.10634	6.93542	7.10634		-0.3	1.75	-0.3		-0.0422159	0.426454	-0.0422159	0.426454	0.252328	0.428264	-0.0422159	0.426454			-0.0422159	0.426454	13
116	177	Gordon, Neil F.	2002;89:1263–1268	0	0	0	0	5				1.997	2	0.7		0.7									0.350525	0.20931	0.350525	0.20931	13
116	177	Gordon, Neil F.	2002;89:1263–1268	0	0	0	0	5				2.14814	0.2	0		0									0	0.218466	0	0.218466	13
116	181	Jolly,K	Health Technology Assessment 2007; Vol. 11: No. 35	1	1	1	1	8	159.944	226.734	159.944		16.1		16.1		0.10066	0.104096	0.10066	0.104096			0.10066	0.104096			0.10066	0.104096	13
116	182	Kassaian M,	Iranian Heart Journal 2000;1 (2):95–102.	0	0	0	0	4	2.79772		2.79772		3.5		3.5		1.25102	0.195993	1.25102	0.195993			1.25102	0.195993			1.25102	0.195993	13
116	183	Marchionni,Niccolò	2003;107:2201-2206	0	0	1	1	5				3653.25	-267.34	-141.34		-141.34									-0.0386888	0.161792	-0.0386888	0.161792	13
116	183	Marchionni,Niccolò	2003;107:2201-2206	0	0	1	1	5					1413.33	1084.33															13
116	185	Miller, N	Circulation 70, No. 4, 645-649, 1984	0	0	0	0	4	1.45332	1.45332	1.45332		1	0.16	1		0.688081	0.259841	0.688081	0.259841	0.110093	0.252459	0.688081	0.259841			0.688081	0.259841	13
116	185	Miller, N	Circulation 70, No. 4, 645-649, 1984	0	0	0	0	4	1.40678	1.40678	1.40678		-0.1	-0.1	-0.1		-0.0710843	0.250204	-0.0710843	0.250204	-0.0710843	0.250204	-0.0710843	0.250204			-0.0710843	0.250204	13
116	352	Wu, Shyi-Kuen	2006; 85 (9): 711-717	0	0	1	1	6	3.88909	3.97178	3.88909		4.7	5	4.7		1.20851	0.364128	1.20851	0.364128	1.25888	0.366629	1.20851	0.364128			1.20851	0.364128	13
116	352	Wu, Shyi-Kuen	2006; 85 (9): 711-717	0	0	1	1	6	4.01995	3.86588	4.01995		1.3	2	1.3		0.323387	0.335632	0.323387	0.335632	0.517347	0.339186	0.323387	0.335632			0.323387	0.335632	13
116	509	Sparks,Kenneth E.	1993;22:298-303	0	0	0	0	3	302.076	302.076	302.076		50	-50	50		0.165521	0.448064	0.165521	0.448064	-0.165521	0.448064	0.165521	0.448064			0.165521	0.448064	13
116	519	Bell, JM	Thesis submitted to the University of London for the degree of Doctor of Philosophy 1998	0	1	1	1	3	2.96905		2.96905		-0.19		-0.19		-0.0639936	0.148288	-0.0639936	0.148288			-0.0639936	0.148288			-0.0639936	0.148288	13
117	188	Chiarello, Cynthia M.	JOSPT Volume 25 Number 2 February 1097	1	0	0	0	5	10.3112	1.82273			-8.64	-1.1			-0.837924	0.481416			-0.60349	0.470981	-0.837924	0.481416					14
117	188	Chiarello, Cynthia M.	JOSPT Volume 25 Number 2 February 1097	1	0	0	0	5	12.9099	2.13644	12.2766		-2.88	-1	-3.7		-0.223084	0.475978	-0.301386	0.477324	-0.468068	0.481504	-0.223084	0.475978			-0.301386	0.477324	14
117	188	Chiarello, Cynthia M.	JOSPT Volume 25 Number 2 February 1097	1	0	0	0	5	12.1252	2.28199			-6.48	-3			-0.534425	0.483658			-1.31464	0.528213	-0.534425	0.483658					14
117	188	Chiarello, Cynthia M.	JOSPT Volume 25 Number 2 February 1097	1	0	0	0	5	20.0351	3.01662			-6.06	-2.5			-0.30247	0.439678			-0.828742	0.457147	-0.30247	0.439678					14
117	189	Denis, Madeleine	Phys Ther. 2006;86: 174-185.]	0	1	0	1	8	11.851	11.2529	11.8501		-2.9	0.1	-2.9		-0.244704	0.27077	-0.244724	0.273221	0.00888657	0.269726	-0.244704	0.27077			-0.244724	0.273221	14
117	189	Denis, Madeleine	Phys Ther. 2006;86: 174-185.]	0	1	0	1	8	11.2278	10.5849			1.7	3			0.15141	0.275179			0.283424	0.276199	0.15141	0.275179					14
117	190	Huang D,	Chinese Journal of Clinical Rehabilitation 2003;7:1661–2.	0	0	0	0	5	13.5119	12.0949	13.5119		-10	-7	-10		-0.740088	0.312439	-0.740088	0.312439	-0.578758	0.308358	-0.740088	0.312439			-0.740088	0.312439	14
117	191	Lau, SKK	2001; 16(3):336-39	0	0	0	0	4	17.1172		17.1172		-4	7	-4		-0.233682	0.259109	-0.233682	0.259109			-0.233682	0.259109			-0.233682	0.259109	14
117	192	Lenssen, Ton AF	BMC Musculoskeletal Disorders 2008, 9:60	1	1	0	1	8	8.80511	7.46525	8.80511		-3.29	-2.99	-3.29		-0.373647	0.260519	-0.373647	0.260519	-0.400522	0.260863	-0.373647	0.260519			-0.373647	0.260519	14
117	193	May, L	Canadian Journal of Rehabilitation Volume 12, Number 4, 1999 pp. 257-263	0	1	0	1	5	5.93786	6.98258	5.93786		-0.3	0.2	-0.3		-0.0505232	0.475674	-0.0505232	0.475674	0.0286427	0.47562	-0.0505232	0.475674			-0.0505232	0.475674	14
117	194	Mclnnes,Janice	JAMA. 1992;268:1423-1428	0	0	0	1	6	11.6543	8.31358	11.6543		-7	-6	-7		-0.600637	0.213314	-0.600637	0.213314	-0.721711	0.215389	-0.600637	0.213314			-0.600637	0.213314	14
117	195	Ng, Tze Siong	Physiotherapy Singapore Volume 2 Number 2 Jun< 1999	0	0	0	0	4	7.65664	7.57899	7.65664		3.9	3.9	3.9		0.509362	0.354271	0.509362	0.354271	0.51458	0.354393	0.509362	0.354271			0.509362	0.354271	14
117	195	Ng, Tze Siong	Physiotherapy Singapore Volume 2 Number 2 Jun< 1999	0	0	0	0	4	8.45133	7.99766	8.45133		4.2	13.2	4.2		0.496963	0.359327	0.496963	0.359327	1.65048	0.412797	0.496963	0.359327			0.496963	0.359327	14
124	140	Singh, NA	2005; 60A (6): 768-76	0	1	0	1	7																					15
124	140	Singh, NA	2005; 60A (6): 768-76	0	1	0	1	7	5.76256	5.04307	5.76256		-5.9	-4.2	-5.9		-1.02385	0.350945	-1.02385	0.350945	-0.832826	0.343651	-1.02385	0.350945			-1.02385	0.350945	15
124	196	Blumenthal,James A.	1999;159:2349-2356	0	0	0	1	6	6.44841	6.56836	6.69037		0.38	1.43	0.92		0.0589293	0.199296	0.137511	0.197759	0.21771	0.199852	0.0589293	0.199296			0.137511	0.197759	15
124	196	Blumenthal,James A.	1999;159:2349-2356	0	0	0	1	6	6.45681	6.57426			1.62	2.28			0.250898	0.19831			0.346807	0.199024	0.250898	0.19831					15
124	197	BLUMENTHAL ,JAMES A.	69:587–596 (2007)	0	1	0	1	8	6.55627	5.43069	6.55627		-1.9	-0.9	-1.9		-0.289799	0.201108	-0.289799	0.201108	-0.165725	0.20039	-0.289799	0.201108			-0.289799	0.201108	15
124	197	BLUMENTHAL ,JAMES A.	69:587–596 (2007)	0	1	0	1	8	6.54746	5.6369			-1.3	-1.3			-0.19855	0.198679			-0.230623	0.198852	-0.19855	0.198679					15
124	197	BLUMENTHAL ,JAMES A.	69:587–596 (2007)	0	1	0	1	8	5.70088	4.92443			-1.1	-0.1			-0.192953	0.20251			-0.0203069	0.202036	-0.192953	0.20251					15
124	198	LeeAnne Hamburger Bonnet, M.A.	NA	0	0	0	0	4	8.45537		8.45537		13.96		13.96		1.65102	0.719794	1.65102	0.719794			1.65102	0.719794			1.65102	0.719794	15
124	199	Chou, Kee-Lee	INTERNATIONAL JOURNAL OF GERIATRIC PSYCHIATRY Int J Geriatr Psychiatry 2004; 19: 1105–1107	0	0	0	0	5	9.75013	9.53716	9.75013		-23.8	-23.1	-23.8		-2.44099	0.730741	-2.44099	0.730741	-2.4221	0.728118	-2.44099	0.730741			-2.44099	0.730741	15
124	202	Dunn, AL	2002;23: 574-603	0	0	0	0	8	3.52987	2.99724			-2.1	-0.8			-0.594922	0.387809			-0.266912	0.380736	-0.594922	0.387809					15
124	202	Dunn, AL	2002;23: 574-603	0	0	0	0	8	3.46288	2.93736			-6.1	-4.7			-1.76154	0.450847			-1.60008	0.439119	-1.76154	0.450847					15
124	202	Dunn, AL	2002;23: 574-603	0	0	0	0	8	3.3869	2.98217			-3.5	-2.3			-1.03339	0.398998			-0.771251	0.387864	-1.03339	0.398998					15
124	202	Dunn, AL	2002;23: 574-603	0	0	0	0	8	3.29567	2.75513	4.20663		-5	-3.6	-5		-1.51714	0.420534	-1.1886	0.401216	-1.30666	0.407719	-1.51714	0.420534			-1.1886	0.401216	15
124	204	Doyne, E	1987, Vol. 55, No. 5,748-754	0	0	0	0	5	5.76106	6.19299			-7.07	-9.17			-1.22721	0.449511			-1.48071	0.466542	-1.22721	0.449511					15
124	204	Doyne, E	1987, Vol. 55, No. 5,748-754	0	0	0	0	5	7.54292	7.36963	7.54292		-9.32	-11.22	-9.32		-1.2356	0.450033	-1.2356	0.450033	-1.52246	0.469587	-1.2356	0.450033			-1.2356	0.450033	15
124	205	Epstein, Donald	NA	0	0	0	0	4	9.00475	8.02649	9.00475		-7.3	-10.59	-7.3		-0.810683	0.514552	-0.810683	0.514552	-1.31938	0.548528	-0.810683	0.514552			-0.810683	0.514552	15
124	205	Epstein, Donald	NA	0	0	0	0	4	7.93133	7.58924			0.92	-6.75			0.115996	0.459899			-0.889418	0.484126	0.115996	0.459899					15
124	206	Fremont, J	1987; 11(2):241-51	0	0	0	0	3	8.64008	8.15636	8.64008		2	3.3	2		0.231479	0.344808	0.231479	0.344808	0.404592	0.347294	0.231479	0.344808			0.231479	0.344808	15
124	206	Fremont, J	1987; 11(2):241-51	0	0	0	0	3	6.86317	6.96883			-1.9	0.1			-0.27684	0.361231			0.0143496	0.359403	-0.27684	0.361231					15
124	207	Hess-Homeier, J	PhD thesis University of Montana, 129 pages, 1981	0	0	0	0	2	8.05373				-11.76	-13.54			-1.46019	0.663281					-1.46019	0.663281					15
124	207	Hess-Homeier, J	PhD thesis University of Montana, 129 pages, 1981	0	0	0	0	2	7.71107		7.71107		-6.4	-7.68	-6.4		-0.829975	0.606446	-0.829975	0.606446			-0.829975	0.606446			-0.829975	0.606446	15
124	208	Klein, MH	1985; 13 (3-4): 148-77	0	0	0	0	5	0.741401	0.71475			0.4	0.89			0.539519	0.451338			1.24519	0.484965	0.539519	0.451338					15
124	208	Klein, MH	1985; 13 (3-4): 148-77	0	0	0	0	5	0.815705	0.721358	0.815705		0.2	0.5	0.2		0.245187	0.444895	0.245187	0.444895	0.693137	0.456552	0.245187	0.444895			0.245187	0.444895	15
124	209	Knubben,K	2007;41:29–33	0	1	0	0	7	5.10057	2.60816	5.10057		-4.3	-3.25	-4.3		-0.843043	0.339745	-0.843043	0.339745	-1.24609	0.356541	-0.843043	0.339745			-0.843043	0.339745	15
124	210	ANNE S. MATHER,	The British Journal of Psychiatry 2002 180: 411-415	0	1	0	1	8	6.53914		6.53914		-1.1	-0.4	-1.1		-0.168218	0.216056	-0.168218	0.216056			-0.168218	0.216056			-0.168218	0.216056	15
124	211	Martinsen, EW	1985; 291:109	0	1	0	0	5	9.23766	7.17837	9.23766		-10.7	-5.7	-10.7		-1.1583	0.332656	-1.1583	0.332656	-0.794052	0.319355	-1.1583	0.332656			-1.1583	0.332656	15
124	212	McNeil, JK	1991; 6 (3):487-8	0	0	0	0	5	3.85292	3.47886			-2.9	-3.7			-0.752676	0.464475			-1.06357	0.481063	-0.752676	0.464475					15
124	212	McNeil, JK	1991; 6 (3):487-8	0	0	0	0	5	3.36823	3.08464	3.36823		-3.6	-5	-3.6		-1.06881	0.481386	-1.06881	0.481386	-1.62094	0.522479	-1.06881	0.481386			-1.06881	0.481386	15
124	213	Mutrie, N	1988	0	0	0	0	3	18.051	13.1938			-6.77	-5.63			-0.375048	0.52275			-0.426715	0.524271	-0.375048	0.52275					15
124	213	Mutrie, N	1988	0	0	0	0	3	16.8501	12.6957	4.72496		-11.94	-11.38	-11.94		-0.708602	0.521441	-2.52701	0.694285	-0.896367	0.531661	-0.708602	0.521441			-2.52701	0.694285	15
124	214	Nabkasorn, C	Vol. 16, No. 2, 179–184	0	0	0	0	3	4.18355	4.18355	4.18355		-3.1	-4.49	-3.1		-0.740998	0.298621	-0.740998	0.298621	-1.07325	0.309172	-0.740998	0.298621			-0.740998	0.298621	15
124	215	Orth, Deborah Kay	Doctoral dissertation, 1979	0	0	0	0	2	2.12	2.12			-10.5	-7			-4.95283	3.71016			-3.30189	2.63652	-4.95283	3.71016					15
124	215	Orth, Deborah Kay	Doctoral dissertation, 1979	0	0	0	0	2	5.52613	5.52613	5.52613		-8.5	-4	-9.5		-1.53815	1.10799	-1.7191	1.15147	-0.723834	0.959508	-1.53815	1.10799			-1.7191	1.15147	15
124	215	Orth, Deborah Kay	Doctoral dissertation, 1979	0	0	0	0	2	4.90175	4.90175			-7	1.5			-1.42806	1.22875			0.306013	1.01164	-1.42806	1.22875					15
124	216	Setaro, J	Dissertation, Marylan: Univeristy of Baltimore	0	0	0	0	3.5	5.202	4.68635			-9.2	-8.76			-1.76855	0.335531			-1.86926	0.34117	-1.76855	0.335531					15
124	216	Setaro, J	Dissertation, Marylan: Univeristy of Baltimore	0	0	0	0	3.5	4.32419	4.17871			-10	-10.64			-2.31257	0.368386			-2.54624	0.384103	-2.31257	0.368386					15
124	216	Setaro, J	Dissertation, Marylan: Univeristy of Baltimore	0	0	0	0	3.5	3.88082	3.92113			-3.96	-3.32			-1.0204	0.301407			-0.846695	0.295749	-1.0204	0.301407					15
124	216	Setaro, J	Dissertation, Marylan: Univeristy of Baltimore	0	0	0	0	3.5	5.38803	5.02025	5.38803		-7.88	-8.24	-7.88		-1.4625	0.319813	-1.4625	0.319813	-1.64135	0.328729	-1.4625	0.319813			-1.4625	0.319813	15
124	216	Setaro, J	Dissertation, Marylan: Univeristy of Baltimore	0	0	0	0	3.5																					15
124	217	Singh, NA	1997, Vol. 52A, No. i, M27-M35	0	1	0	0	6	2.22231	2.00192	2.22231		-4	-6.9	-4		-1.79993	0.423658	-1.79993	0.423658	-3.4467	0.568758	-1.79993	0.423658			-1.79993	0.423658	15
124	218	Reuter, M	Pennsylvania State University, 1984.	0	0	0	0	1	6.39736		6.39736		-13.46		-13.46		-2.10399	0.600466	-2.10399	0.600466			-2.10399	0.600466			-2.10399	0.600466	15
124	219	Tsang, HWH	Int J Geriatr Psychiatry 2006; 21: 890–897	0	0	0	0	5	1.8761	2.09696	1.8761		-2.96	-1.63	-2.96		-1.57774	0.256521	-1.57774	0.256521	-0.777316	0.232425	-1.57774	0.256521			-1.57774	0.256521	15
124	220	Veale, 1992	Journal of the Royal Society of Medicine Volume 85 September 1992	0	1	0	0	3	7.27527	7.7842	7.27527		-3.85	-0.1	-3.85		-0.52919	0.253935	-0.52919	0.253935	-0.0128465	0.249523	-0.52919	0.253935			-0.52919	0.253935	15
133	224	Wearden AJ	111, 415-490	0	0	0	0	5	7.35804	7.35804			0.1	-0.3			0.0135906	0.272919			-0.0407717	0.272945	0.0135906	0.272919					16
133	224	Wearden AJ	111, 415-490	0	0	0	0	5	7.75363	7.75363			-1.4	-3.3			-0.180561	0.295751			-0.425607	0.298468	-0.180561	0.295751					16
133	224	Wearden AJ	111, 415-490	0	0	0	0	5	8.30507	8.30507	8.70323		-3.3	-3	-0.47		-0.397348	0.282028	-0.0540029	0.260764	-0.361225	0.281542	-0.397348	0.282028			-0.0540029	0.260764	16
133	225	Fulcher KY	314:1647–52	0	1	0	0	7	8.17132	7.33104	8.25597		-6.9	-5.3	-6.54		-0.844416	0.27216	-0.792154	0.275817	-0.722953	0.269074	-0.844416	0.27216			-0.792154	0.275817	16
133	227	Moss-Morris, R	2005; 10 (2): 245-59	0	0	0	0	8	10.3167	9.42388	10.3167		-10.5	-9.6	-10.5		-1.01777	0.325125	-1.01777	0.325125	-1.01869	0.32516	-1.01777	0.325125			-1.01777	0.325125	16
133	228	Powell P	Vol 322; 1-5	0	1	0	0	7	3.02722	2.23324			-6.1	7.3			-2.01505	0.306423			3.2688	0.382716	-2.01505	0.306423					16
133	228	Powell P	Vol 322; 1-5	0	1	0	0	7	2.12223	1.91695			-6.7	-6.2			-3.15705	0.353897			-3.23431	0.358776	-3.15705	0.353897					16
133	228	Powell P	Vol 322; 1-5	0	1	0	0	7	3.29478	2.41536	3.47622		-5.4	4.8	-5.4		-1.63896	0.28574	-1.55341	0.281982	1.98728	0.302515	-1.63896	0.28574			-1.55341	0.281982	16
133	229	Wallman KE	Vol 180:444-448	0	0	0	0	5	3.67695	3.55874	7.89124		-1.5	-1.7	-4.28		-0.407947	0.25912	-0.542374	0.261201	-0.477697	0.260128	-0.407947	0.25912			-0.542374	0.261201	16
136	95	Boshuizen HC	2005, 13, 5-22	0	0	0	1	4	15.7267	14.9726	15.7267		-6.7	-5.5	-6.63		-0.426028	0.352492	-0.421577	0.352406	-0.367339	0.351426	-0.426028	0.352492			-0.421577	0.352406	17
136	95	Boshuizen HC	2005, 13, 5-22	0	0	0	1	4	15.5801	13.7851			-5.5	-2.6			-0.353014	0.351189			-0.18861	0.349138	-0.353014	0.351189					17
136	99	Buchner, D	Buchner D, Cress M, de Lauter B, Esselman P, Margherita A, Price R, Wagner E. The Effect of Strength and Endurance Training on Gait, Balance, Fall Risk, and Health Services Use in Community-Living Older Adults. J Gerontol 1997, 52A(4):M218-M224	0	0	0	0	7					-4.8	-0.8															17
136	99	Buchner, D	Buchner D, Cress M, de Lauter B, Esselman P, Margherita A, Price R, Wagner E. The Effect of Strength and Endurance Training on Gait, Balance, Fall Risk, and Health Services Use in Community-Living Older Adults. J Gerontol 1997, 52A(4):M218-M224	0	0	0	0	7				9	-4.8	2.2		-1.8									-0.2	0.283453	-0.2	0.283453	17
136	99	Buchner, D	Buchner D, Cress M, de Lauter B, Esselman P, Margherita A, Price R, Wagner E. The Effect of Strength and Endurance Training on Gait, Balance, Fall Risk, and Health Services Use in Community-Living Older Adults. J Gerontol 1997, 52A(4):M218-M224	0	0	0	0	7					-5.8	0.2															17
136	231	Cress, ME	1999; 54A (5): M242-48	0	0	0	0	4				0.144818	-0.16	-0.07		-0.07									-0.483364	0.29056	-0.483364	0.29056	17
136	354	Wolfson, L	44 (5): 498-506	0	1	0	1	6	0.0351485	0.0376525			-0.04	0.02			-1.13803	0.305972			0.531174	0.288214	-1.13803	0.305972					17
136	354	Wolfson, L	44 (5): 498-506	0	1	0	1	6	0.0354523	0.0377946			0.05	0.09			1.41035	0.30822			2.38129	0.362067	1.41035	0.30822					17
136	354	Wolfson, L	44 (5): 498-506	0	1	0	1	6	0.0352542	0.0377018	0.176271		-0.03	-0.03	-0.03		-0.850963	0.293003	-0.170193	0.280637	-0.795717	0.291414	-0.850963	0.293003			-0.170193	0.280637	17
136	355	Krebs, DE	1998; 79: 1489-95	0	0	0	0	6	26.0033	25.2262	26.0033		-4.5	-2.5	-4.5		-0.173055	0.183839	-0.173055	0.183839	-0.0991035	0.183607	-0.173055	0.183839			-0.173055	0.183839	17
149	93	Baker, KR	2001; 28 (7): 1655-65	1	1	0	0	7	82.1103	93.1659		90.5345	-61	-59		-59	-0.742903	0.312217			-0.633279	0.309327	-0.742903	0.312217	-0.651685	0.309782	-0.651685	0.309782	18
149	117	Foley A	62:1162–1167.	1	1	0	1	8	4.52769	3		2.7569	-2	-1		-1.14	-0.441726	0.242028			-0.333333	0.240749	-0.441726	0.242028	-0.413508	0.315929	-0.413508	0.315929	18
149	117	Foley A	62:1162–1167.	1	1	0	1	8	4	3.53553			0	-1			0	0.239046			-0.282843	0.240273	0	0.239046					18
149	130	MIKESKY,ALAN E	Arthritis & Rheumatism (Arthritis Care & Research) Vol. 55, No. 5, October 15, 2006, pp 690–699	0	0	0	1	5				4.38682	-0.3	-0.3		-1.96									-0.446793	0.339077	-0.446793	0.339077	18
149	135	Schilke JM	nr	1	0	0	0	4	5.64588	5.76323		5.86941	-0.4	-6.5		-6.5	-0.0708481	0.447369			-1.12784	0.485112	-0.0708481	0.447369	-1.10744	0.483805	-1.10744	0.483805	18
149	141	Topp R.	2002;83:1187-95.	0	0	0	0	5	3.10917	3.18191		3.2	-0.39	1.17		-1.55	-0.125435	0.244831			0.367704	0.246701	-0.125435	0.244831	-0.484375	0.248246	-0.484375	0.248246	18
149	141	Topp R.	2002;83:1187-95.	0	0	0	0	5	3.16524	3.16524		3.2	-0.06	1.29		-1.55	-0.0189559	0.239051			0.407552	0.241587	-0.0189559	0.239051	-0.484375	0.242627	-0.484375	0.242627	18
149	154	Fransen M	Vol. 57, No. 3, April 15, 2007, pp 407–414	1	1	0	1	8	16.443	13.2021			-12.7	6.5			-0.772366	0.480801			0.492347	0.476597	-0.772366	0.480801					18
149	154	Fransen M	Vol. 57, No. 3, April 15, 2007, pp 407–414	1	1	0	1	8	17.8131	14.9875		2.8912	-9.3	5.2		-1.17	-0.522087	0.209002			0.346955	0.207077	-0.522087	0.209002	-0.404676	0.230781	-0.404676	0.230781	18
149	155	Hopman-Rock, M	2000; 27 (8): 1947-54	0	0	0	1	6	3.68851	3.73969		22.8406	-1.3	-1.6		-4.7	-0.352446	0.227134			-0.427843	0.227963	-0.352446	0.227134	-0.205774	0.222517	-0.205774	0.222517	18
149	157	Van Baar	1998;25:2432-9	1	1	0	1	8				28.5957	-13.3	-17.1		-15.7									-0.549034	0.1919	-0.549034	0.1919	18
149	234	Bautch, J	Bautch J, Malone D, Vailas A. (1997). Effects of Exercise on Knee Joints with Osteoarthritis: A Pilot Study of Biologic Markers. Arthritis Care and Research 10(1):48-55.	0	0	0	0	5	0.488109	0.485361		1.97293	0.11	-1.92		-2.43	0.22536	0.366388			-3.95582	0.642473	0.22536	0.366388	-1.23167	0.400528	-1.23167	0.400528	18
149	235	Bennell K	Bennell K, Hinman R, Metcalf B, Buchbinder R, McConnell J, McColl G, Green S, Crossley K. 2005. Efficacy of physiotherapy management of knee joint osteoarthritis: a randomised, double-blind, placebo controlled trial. Ann Rheum Dist 64:906-912.	1	1	1	1	8	1.85115	2.02314		1.90183	-0.1	-0.2		-0.2	-0.0540203	0.169218			-0.0988562	0.169291	-0.0540203	0.169218	-0.105162	0.169305	-0.105162	0.169305	18
149	236	Deyle, GD	2000; 132 (3): 173-81	1	0	0	1	7	544.293	521.018		102.223	-471.9	-425.1		-95.8	-0.866997	0.25237			-0.815903	0.251095	-0.866997	0.25237	-0.937166	0.254234	-0.937166	0.254234	18
149	237	Ettinger WH	1997;277:25-31	1	1	0	1	6				0.605107		-0.32		-0.32									-0.528832	0.118896	-0.528832	0.118896	18
149	237	Ettinger WH	1997;277:25-31	1	1	0	1	6				0.666709		-0.25		-0.25									-0.374976	0.117476	-0.374976	0.117476	18
149	238	Fransen, M	J Rheumatol 2001;28:156–64	1	1	0	0	7				19.4662	15.4	9.1		-9.1									-0.467477	0.190224	-0.467477	0.190224	18
149	238	Fransen, M	J Rheumatol 2001;28:156–64	1	1	0	0	7				19.4662		9.1		-9.1									-0.467477	0.190224	-0.467477	0.190224	18
149	240	Gur H	2002;83:308-16.	0	0	0	0	5	6.50788	6.50788		7.58457	-11.4	18.5		-21.6	-1.75172	0.647705			2.84271	0.792701	-1.75172	0.647705	-2.84789	0.64699	-2.84789	0.64699	18
149	240	Gur H	2002;83:308-16.	0	0	0	0	5	4.78137	4.78137		7.58457	-17.7	22.9		-21.6	-3.70186	0.897133			4.78942	1.07705	-3.70186	0.897133	-2.84789	0.64699	-2.84789	0.64699	18
149	241	Hay EM	BMJ, doi:10.1136/bmj.38977.590752.0B	1	0	0	1	8	91.2217	3.1442		3.12111	-1.63	1.15		-1.15	-0.0178686	0.709123			0.365753	0.716921	-0.0178686	0.709123	-0.368459	0.149552	-0.368459	0.149552	18
149	241	Hay EM	BMJ, doi:10.1136/bmj.38977.590752.0B	1	0	0	1	8	93.8445	3.01714			-1.5	1.15			-0.0159839	0.721313			0.381155	0.730078	-0.0159839	0.721313					18
149	242	Huang MH	Vol 32, No 6 (June), 2003: pp 398-406	0	0	0	0	6	0.516859	1.02513			-0.8	-0.9			-1.54781	0.30114			-0.877937	0.276002	-1.54781	0.30114					18
149	242	Huang MH	Vol 32, No 6 (June), 2003: pp 398-406	0	0	0	0	6	0.580332	1.15534		1.52522	-1.8	-1.8		-1.2	-3.10167	0.393943			-1.55798	0.301608	-3.10167	0.393943	-0.78677	0.206845	-0.78677	0.206845	18
149	242	Huang MH	Vol 32, No 6 (June), 2003: pp 398-406	0	0	0	0	6	0.907581	1.15189			-1.3	-1.5			-1.43238	0.300861			-1.30221	0.295332	-1.43238	0.300861					18
149	243	Huang, M	Huang M, Yang R, Lee C, Chen T, Wang M. (2005). Preliminary results of integrated therapy for patients with knee osteoarthritis. Arthritis and Rheumatism 53(6):812-820.	0	0	0	1	7	1.52971	1.80278			-1.9	3			-1.24207	0.273754			1.6641	0.29126	-1.24207	0.273754					18
149	243	Huang, M	Huang M, Yang R, Lee C, Chen T, Wang M. (2005). Preliminary results of integrated therapy for patients with knee osteoarthritis. Arthritis and Rheumatism 53(6):812-820.	0	0	0	1	7	1.42039	1.75228			-2.4	3.6			-1.68968	0.288039			2.05447	0.306002	-1.68968	0.288039					18
149	243	Huang, M	Huang M, Yang R, Lee C, Chen T, Wang M. (2005). Preliminary results of integrated therapy for patients with knee osteoarthritis. Arthritis and Rheumatism 53(6):812-820.	0	0	0	1	7	0.958123	1.65242		1.65242	-0.8	-0.7		-0.7	-0.834966	0.265317			-0.42362	0.257058	-0.834966	0.265317	-0.42362	0.257058	-0.42362	0.257058	18
149	244	Hughes, SL	2004; 44 (2): 217-228	1	0	0	0	4	3.7723	1.48122		3.9	-1.3	-0.7		-0.7	-0.344617	0.196231			-0.472584	0.197449	-0.344617	0.196231	-0.179487	0.195216	-0.179487	0.195216	18
149	245	Keefe, FJ	Keefe F, Blumenthal J, Baucom D, Affleck G, Waugh R, et al. (2004). Effects of spouse-assisted coping skills training and exercise training in patients with osteoarthritic knee pain: a randomized controlled study. Pain 110:539-549.	0	0	0	0	3	1.96836	1.83244		1.48177	-0.84	-0.84		-0.73	-0.426751	0.35782			-0.458404	0.358472	-0.426751	0.35782	-0.492653	0.349067	-0.492653	0.349067	18
149	245	Keefe, FJ	Keefe F, Blumenthal J, Baucom D, Affleck G, Waugh R, et al. (2004). Effects of spouse-assisted coping skills training and exercise training in patients with osteoarthritic knee pain: a randomized controlled study. Pain 110:539-549.	0	0	0	0	3	1.83848	1.82259			-0.03	-1.56			-0.0163178	0.35356			-0.855926	0.370419	-0.0163178	0.35356					18
149	245	Keefe, FJ	Keefe F, Blumenthal J, Baucom D, Affleck G, Waugh R, et al. (2004). Effects of spouse-assisted coping skills training and exercise training in patients with osteoarthritic knee pain: a randomized controlled study. Pain 110:539-549.	0	0	0	0	3	1.76447	1.62161			0.23	-1.06			0.130351	0.33969			-0.653672	0.34872	0.130351	0.33969					18
149	246	Kovar, PA	1992; 116 (7): 529-34	1	0	0	0	5	1.93054	2.04448		2.1524	-1	-1.28		-1.28	-0.517991	0.212107			-0.626077	0.21372	-0.517991	0.212107	-0.594686	0.213222	-0.594686	0.213222	18
149	247	Maurer, B	Maurer B, Stern A, Kinossian B, Cook K, Schumacher R. (1999). Osteoarthritis of the Knee: Isokinetic Quadriceps Exercise Versus an Educational Intervention. Arch Phys Med Rehabil 80:1293-1299	1	0	0	1	6	80.3	80.3		80.3	-23.32	-15.05		-15.05	-0.290411	0.203115			-0.187422	0.202483	-0.290411	0.203115	-0.187422	0.202483	-0.187422	0.202483	18
149	248	Messier, SP	2004; 50 (5): 1501-10	1	1	0	1	8					-0.72	-0.97		-1.14													18
149	248	Messier, SP	2004; 50 (5): 1501-10	1	1	0	1	8				3.451	0.03	0.83		0.64									0.185453	0.15947	0.185453	0.15947	18
149	248	Messier, SP	2004; 50 (5): 1501-10	1	1	0	1	8					-1.09	0.16		-0.01													18
149	250	Minor MA	Vol. 32, No. 11 (November 1989)	0	0	0	0	4	1.78453	1.69478		1.65684	-0.4	0.1		-0.45	-0.224149	0.247174			0.0590048	0.246456	-0.224149	0.247174	-0.271601	0.308541	-0.271601	0.308541	18
149	250	Minor MA	Vol. 32, No. 11 (November 1989)	0	0	0	0	4	1.9	1.82962		1.65788	-0.9	-0.5		-0.45	-0.473684	0.27112			-0.273281	0.268552	-0.473684	0.27112	-0.271431	0.305792	-0.271431	0.305792	18
149	251	O'Rheilly, SC	1999; 58: 15-19	1	0	0	0	7				3.23897	-1.33	-1.03		-1.03									-0.318002	0.153076	-0.318002	0.153076	18
149	252	Peloquin	1999; 5 (3): 126-36	1	0	0	1	6	1.92688	2.10729		2.10729	-0.85	-0.85		-0.85	-0.441127	0.18202			-0.403362	0.181661	-0.441127	0.18202	-0.403362	0.181661	-0.403362	0.181661	18
149	255	Thorstensson C	Thorsetensson C, Roos E, Petersson I, Ekdahl C. (2005). Six-week high-intensity exercise program for middle-aged patients with knee osteoarthitis: a randomized controlled trial. BMC Musculoskeletal Disorders 6:27	0	0	0	0	6				14.5171				-2.1									-0.144657	0.256454	-0.144657	0.256454	18
149	256	Thomas, KS	2002; 325: 1-5	1	1	0	1	7				3.66	-1.01	-0.81		-0.81									-0.221312	0.0730564	-0.221312	0.0730564	18
149	256	Thomas, KS	2002; 325: 1-5	1	1	0	1	7																					18
149	256	Thomas, KS	2002; 325: 1-5	1	1	0	1	7																					18
149	257	Talbot, LA	2003; 51: 387-92	1	0	0	0	5	0.940053	1.37277		1.37277	0.15	-0.12		-0.12	0.159565	0.343577			-0.0874144	0.343171	0.159565	0.343577	-0.0874144	0.343171	-0.0874144	0.343171	18
149	258	Song R	Song R, Lee E, Lam P, Bae S. (2003). Effects of Tai Chi Exercise on Pain, Balance, Muscle Strength, and Perceived Difficulties in Physical Functioning in Older Women with Osteoarthritis: A Randomized Clinical Trial	1	1	0	1	5				4.52529	-5.05	-3.06		-3.06									-0.676199	0.314086	-0.676199	0.314086	18
149	259	Rogind,Henrik	Arch Phys Med Rehabil Vol 79, November 1998	1	1	0	1	7	2.40121	2.03994		5.54587	-1.5	-2		-2.9	-0.624685	0.428408			-0.980423	0.443992	-0.624685	0.428408	-0.522912	0.42515	-0.522912	0.42515	18
149	260	Quilty, B	Quilty B, Tucker M, Campbell R, Dieppe P. (2003). Physiotherapy, Including Quadriceps Exercises and Patellar Taping, for Knee Osteoarthritisi with Predominant Patello-Femoral Joint Involvement: Randomized Controlled Trial. J Rheumatol 30:1311-7	1	1	0	1	8	25.3542	26.5177		24.8701	-7.7	-5.3		-5.34	-0.303698	0.215698			-0.199866	0.214984	-0.303698	0.215698	-0.214715	0.215068	-0.214715	0.215068	18
168	262	Dogra	30 (1999) 417±419	1	1	0	1	6	7.60345		7.60345		-2.8		-2.8		-0.368254	0.279784	-0.368254	0.279784			-0.368254	0.279784			-0.368254	0.279784	19
168	263	Egol K	Egol K, Dolan R, Koval K. (2000). Functional outcome of surery for fractures of the ankle: a prospective randomised comparison of management in a cast or a functional brace. J Bone Joint Surg [Br], 82B:246-249	1	1	0	1	5	8.36393	7.50335	8.36393		-2.9	1.2	-2.9		-0.346727	0.271819	-0.346727	0.271819	0.159929	0.270171	-0.346727	0.271819			-0.346727	0.271819	19
168	265	Finsen V	VOL. 71-A, NO. 1, JANUARY 1989	1	0	0	1	2	0.44893		0.44893		0.3		0.3		0.668255	0.390099	0.668255	0.390099			0.668255	0.390099			0.668255	0.390099	19
168	265	Finsen V	VOL. 71-A, NO. 1, JANUARY 1989	1	0	0	1	2																					19
168	266	Hedstrom M	Hedstrom M, Torbjorn A, Dalen N. (1994). Early Postoperative Ankle Exercise: A study of postoperative lateral malleolar fractures. Clinical Orthopedics and Related Research, 300:193-196.	1	1	0	0	5	8.3749		8.3749		-12	-2	-12		-1.43285	0.329989	-1.43285	0.329989			-1.43285	0.329989			-1.43285	0.329989	19
168	267	Lehtonen H	JBJS.ORG VOLUME 85-A · NUMBER 2 · FEBRUARY 2003	1	1	0	1	6	8.53788		8.53788		0		0		0	0.213421	0	0.213421			0	0.213421			0	0.213421	19
168	270	Tropp H	Vof. 16, No. 2/February 1995	1	0	0	1	2			17.088		-4	3	-4				-0.234082	0.366486							-0.234082	0.366486	19
168	271	Vioreanu, M	2007; 28 (1): 13-19	0	0	0	0	3	9.14205		9.14205		-12.1		-12.1		-1.32355	0.281752	-1.32355	0.281752			-1.32355	0.281752			-1.32355	0.281752	19
168	519	Rasmussen, S	2000	1	1	0	1	3			7.45311				-8.5				-1.14046	0.34671							-1.14046	0.34671	19
170	243	Huang MH	Vol. 53, No. 6, December 15, 2005, pp 812–820	0	0	0	0	7	1.42039	1.75228			-2.4	2.6			-1.68968	0.288039			1.48379	0.279037	-1.68968	0.288039					20
170	243	Huang MH	Vol. 53, No. 6, December 15, 2005, pp 812–820	0	0	0	0	7	0.958123	1.65242			-0.8	0.7			-0.834966	0.265317			0.42362	0.257058	-0.834966	0.265317					20
170	243	Huang MH	Vol. 53, No. 6, December 15, 2005, pp 812–820	0	0	0	0	7	1.52971	1.80278			-1.9	2			-1.24207	0.273754			1.1094	0.26912	-1.24207	0.273754	-0.81	0.26	-0.81	0.26	20
170	273	Cetin, N	Cetin N, Aytar A, Ataly A, Akman M. 2008. Comparing Hot Pack, Short-Wave Diathermy, Ultrasounds, and TENS on Isokinetic Strength and Functional Status of Women With Osteoarthritic Knees. Am J Phys Med Rehabil 87(6):443-451	0	0	0	0	6	1.32501	1.08058			-0.74	0.5			-0.558487	0.322652			0.462715	0.320651	-0.558487	0.322652					20
170	273	Cetin, N	Cetin N, Aytar A, Ataly A, Akman M. 2008. Comparing Hot Pack, Short-Wave Diathermy, Ultrasounds, and TENS on Isokinetic Strength and Functional Status of Women With Osteoarthritic Knees. Am J Phys Med Rehabil 87(6):443-451	0	0	0	0	6	1.36574	1.14586			-0.55	0.51			-0.402712	0.319584			0.44508	0.320323	-0.402712	0.319584	0.05	0.32	0.05	0.32	20
170	273	Cetin, N	Cetin N, Aytar A, Ataly A, Akman M. 2008. Comparing Hot Pack, Short-Wave Diathermy, Ultrasounds, and TENS on Isokinetic Strength and Functional Status of Women With Osteoarthritic Knees. Am J Phys Med Rehabil 87(6):443-451	0	0	0	0	6	1.25196	1.02528			-0.58	0.49			-0.463274	0.320662			0.477918	0.320944	-0.463274	0.320662					20
170	273	Cetin, N	Cetin N, Aytar A, Ataly A, Akman M. 2008. Comparing Hot Pack, Short-Wave Diathermy, Ultrasounds, and TENS on Isokinetic Strength and Functional Status of Women With Osteoarthritic Knees. Am J Phys Med Rehabil 87(6):443-451	0	0	0	0	6					-0.61	0.44															20
170	274	Falconer, J	1992; 5 (1): 29-35	0	0	0	1	7	3.22547	3.23859			-1.4	0.45			-0.434045	0.243699			0.13895	0.241096	-0.434045	0.243699	-0.45	0.24	-0.45	0.24	20
170	276	Huang, MH	2005; 86: 1545-51	0	0	0	0	5	1.65254	1.7065			-1.7	2			-1.02872	0.280172			1.17199	0.285152	-1.02872	0.280172					20
170	276	Huang, MH	2005; 86: 1545-51	0	0	0	0	5	1.25932	1.50919			-0.6	0.8			-0.476448	0.279177			0.530087	0.280123	-0.476448	0.279177					20
170	276	Huang, MH	2005; 86: 1545-51	0	0	0	0	5	1.27205	1.6			-1	1.5			-0.786132	0.280324			0.9375	0.28468	-0.786132	0.280324	-0.72	0.25	-0.72	0.25	20
170	277	Ozgonenel L	Vol. 35, No. 1, pp. 44–49, 2009	0	0	1	1	7	2.30527	2.18294			-0.1	-1.7			-0.0433788	0.248364			-0.778765	0.257843	-0.0433788	0.248364	-0.38	0.25	-0.38	0.25	20
174	278	BINDER, STUART A.	Volume 61 / Number 6, June 1981	0	0	0	1	5				8.0268		2.06		2.06									0.25664	0.635702	0.25664	0.635702	21
174	279	Burnside, IG	Arch Phys Med Rehabil Vol 63, May 1982	0	0	0	1	7				10.5321		-1.72		-1.72									-0.16331	0.427183	-0.16331	0.427183	21
174	280	Bradley, L	1998; 12: 11-22	0	0	0	0	4				7.18659		-2.47		-2.47									-0.343696	0.496784	-0.343696	0.496784	21
174	281	Cozean, Colette Day	Arch Phys Med Rehabil Vol 69, June 1988	0	0	0	1	6	10.0499				7				0.696526	0.517036					0.696526	0.517036					21
174	281	Cozean, Colette Day	Arch Phys Med Rehabil Vol 69, June 1988	0	0	0	1	6	10.5119				7				0.665912	0.515594					0.665912	0.515594					21
174	281	Cozean, Colette Day	Arch Phys Med Rehabil Vol 69, June 1988	0	0	0	1	6	11		11		-2		2		-0.181818	0.501179	0.181818	0.501179			-0.181818	0.501179			0.181818	0.501179	21
174	282	Lee, S	The Journal of Catholic Medical College, Vol.38, No.1, 1985	0	0	0	0	3				14.2894		0.39		-0.39									-0.027293	0.392252	-0.027293	0.392252	21
184	284	Bateman, A	2001; 82: 174-82	1	1	0	0	7	45.9245	46.8327	15.903		2.4	0.6	0.22		0.0522597	0.184147	0.0138339	0.234107	0.0128116	0.184117	0.0522597	0.184147			0.0138339	0.234107	22
184	286	da Cunha, IT	2002; 83: 1258-65	1	0	0	0	4	15.5401	13.9275	15.5401		-19.2	-4.8	-19.2		-1.23551	0.615557	-1.23551	0.615557	-0.344643	0.56118	-1.23551	0.615557			-1.23551	0.615557	22
184	289	Eich, H-J	2004; 18: 640-51	0	1	0	0	8	15.7835	13.9331	15.7835		-6.6	-9	-6.6		-0.418157	0.286044	-0.418157	0.286044	-0.645946	0.290424	-0.418157	0.286044			-0.418157	0.286044	22
184	294	Glasser, L	1986; 66 (5): 673-76	0	0	0	0	4	90.0985		90.0985		-9		-9		-0.0998906	0.447523	-0.0998906	0.447523			-0.0998906	0.447523			-0.0998906	0.447523	22
184	295	Pohl, M	2002; 33: 553-58	0	0	0	0	6	43.4658	34.5769	43.4658		-39.6	-42.6	-39.6		-0.91106	0.333049	-0.91106	0.333049	-1.23204	0.346371	-0.91106	0.333049			-0.91106	0.333049	22
184	295	Pohl, M	2002; 33: 553-58	0	0	0	0	6	41.5086	34.0166	41.5086		-15	-15	-15		-0.361371	0.318933	-0.361371	0.318933	-0.440961	0.320248	-0.361371	0.318933			-0.361371	0.318933	22
184	296	Pohl, M	2007; 21: 17-27	0	1	0	0	8	25.0963	19.325	25.0963		-7.2	-7.8	-7.2		-0.286895	0.161482	-0.286895	0.161482	-0.403622	0.162296	-0.286895	0.161482			-0.286895	0.161482	22
184	357	Salbach, NM	2005; 53: 576-82	0	0	0	0	7	31.4992	26.6717	31.4992		-11.4	-9	-11.4		-0.361914	0.211518	-0.361914	0.211518	-0.337437	0.21129	-0.361914	0.211518			-0.361914	0.211518	22
195	298	Baigis, J	2002; 13 (2): 33-45	0	1	0	0	5	7.36589	1.53295		1.53295	0.3	-1.5		-1.5	0.0407283	0.22768			-0.978506	0.241094	0.0407283	0.22768	-0.978506	0.241094	-0.978506	0.241094	23
195	301	Mutimura E	17: 377-385	0	0	0	0	5				2.75144	-4.6	-4.2		-4.2									-1.52647	0.231312	-1.52647	0.231312	23
195	302	Perna F	vol 31, 7 ;973- 979	0	0	1	1	4	7.69858	7.99839		3.20672	-5.7	-5.3		-3.97	-0.740397	0.407551			-0.662633	0.404968	-0.740397	0.407551	-1.23803	0.430152	-1.23803	0.430152	23
195	303	Smith BA	2001, 15:693±701	0	0	1	1	5	6.60917	6.22955		1.79507	-5.5	-1.6		-1.6	-0.832177	0.312623			-0.25684	0.301283	-0.832177	0.312623	-0.89133	0.314429	-0.89133	0.314429	23
195	304	Stringer, WW	NR	1	0	0	1	4				26.0033	-0.3	-0.4		-2.9									-0.111524	0.486339	-0.111524	0.486339	23
195	304	Stringer, WW	NR	1	0	0	1	4				26.0033	-0.3	-0.1		-2.9									-0.111524	0.486339	-0.111524	0.486339	23
196	108	Lin, KC	Clinical Rehabilitation 2007; 21: 1075–1086	1	0	0	1	6	13.289	20.5662		20.5662	-7.39	-5.39		-5.39	-0.556098	0.361447			-0.26208	0.355858	-0.556098	0.361447	-0.26208	0.355858	-0.26208	0.355858	24
196	144	Ploughman, M	2004; 85: 1417-1423	1	0	0	0	5				16.7225	-10.28	-5.58		-8.75									-0.523246	0.428301	-0.523246	0.428301	24
196	203	Wu, Ching-yi	2007;21:460–466.	0	1	0	1	7	15.4273	6.53287		6.53287	-8.73	-5.06		-5.06	-0.565881	0.372896			-0.774544	0.379534	-0.565881	0.372896	-0.774544	0.379534	-0.774544	0.379534	24
196	389	Dahl, AE	2008; 22: 436–447	0	1	0	1	8	7.97272	11.009		11.009	4.34	-0.41		-0.41	0.544356	0.379711			-0.0372421	0.372711	0.544356	0.379711	-0.0372421	0.372711	-0.0372421	0.372711	24
196	447	Myint, Jennifer Ma Wai Wai	Clinical Rehabilitation 2008; 22: 112–124	0	0	0	1	7	11.3404	6.54905		6.49069	-7.3	-0.1		-0.1	-0.643716	0.324734			-0.0152694	0.316233	-0.643716	0.324734	-0.0154067	0.305747	-0.0154067	0.305747	24
196	502	Wu,Ching-yi	2007;88:273-8.	1	0	0	1	6	16.5883	7.75566		7.75566	-4	-7.23		-7.23	-0.241134	0.393773			-0.932222	0.41467	-0.241134	0.393773	-0.932222	0.41467	-0.932222	0.41467	24
226	307	Preyde M	IUNE27, 2000; 162 (13)	0	0	0	0	6	4.48388	4.82201	19.0985		-0.79	-0.79	-0.12		-0.176187	0.290265	-0.00628321	0.289683	-0.163832	0.290186	-0.176187	0.290265			-0.00628321	0.289683	25
226	307	Preyde M	IUNE27, 2000; 162 (13)	0	0	0	0	6	2.58409	3.59373	11.68		-1.32	-1.02	-4.5		-0.510819	0.300144	-0.385274	0.285563	-0.283828	0.29671	-0.510819	0.300144			-0.385274	0.285563	25
226	312	Turner, JA	1990; 58 (5): 573-79	0	1	0	0	5	3.59547	4.69755	3.60742		-1.09	-1.69	-1.09		-0.303159	0.335355	-0.302155	0.287468	-0.359762	0.336176	-0.303159	0.335355			-0.302155	0.287468	25
226	312	Turner, JA	1990; 58 (5): 573-79	0	1	0	0	5	6.39706	6.64052	6.38405		0.12	-2.06	0.12		0.0187586	0.316631	0.0187969	0.291803	-0.310217	0.318617	0.0187586	0.316631			0.0187969	0.291803	25
226	339	Bronfort, G	1996; 19 (9): 570-82	0	1	0	0	7																					25
226	339	Bronfort, G	1996; 19 (9): 570-82	0	1	0	0	7	18.493	18.0889	18.493		-1.7	-0.3	-1.7		-0.0919268	0.183651	-0.0919268	0.183651	-0.0165847	0.183558	-0.0919268	0.183651			-0.0919268	0.183651	25
226	340	RA Deyo	N Engl J Med 1990; 322: 1627-34	0	1	0	0	6			3.1		0	2.6	0				0	0.254							0	0.254	25
226	340	RA Deyo	N Engl J Med 1990; 322: 1627-34	0	1	0	0	6			3.1		-0.7	-1.4	0				0	0.252008							0	0.252008	25
226	340	RA Deyo	N Engl J Med 1990; 322: 1627-34	0	1	0	0	6			3.1		-0.7	-1.7	0				0	0.254							0	0.254	25
226	341	Frost H	BMY 1995;310:151-4	0	1	0	0	7	12.5585	12.2426	12.3763		-4.9	10.8	-4.9		-0.390175	0.245318	-0.395918	0.23976	0.882168	0.254801	-0.390175	0.245318			-0.395918	0.23976	25
226	342	Frost H.	BMJ, doi:10.1136/bmj.38216.868808.7C	0	1	0	0	6			9.31521		-1.8	-1.32	-1.8				-0.193232	0.118543							-0.193232	0.118543	25
226	343	Gur, A	Gur A, Karakoc M, Cevik R, et al. 2003. Efficacy of Low Power Laser Therapy and Exercise on Pain and Functions in Chronic Low Back Pain. Lasers in Surgery and Medicine 32:233-238.	0	0	0	0	5	7.4027	10.0016	13.4039		-3.1	-0.5	-1.25		-0.418766	0.286054	-0.0932566	0.283003	-0.0499919	0.282889	-0.418766	0.286054			-0.0932566	0.283003	25
226	343	Gur, A	Gur A, Karakoc M, Cevik R, et al. 2003. Efficacy of Low Power Laser Therapy and Exercise on Pain and Functions in Chronic Low Back Pain. Lasers in Surgery and Medicine 32:233-238.	0	0	0	0	5	8.11542	9.78928			-1.9	-1.2			-0.234122	0.28385			-0.122583	0.283119	-0.234122	0.28385					25
226	344	Kankaanpaa, M	1999; 24 (10): 1034-42	0	1	0	0	5	10.9633	10.1831	16.4029		-0.1	-3.8	-1.72		-0.00912137	0.283071	-0.10486	0.274054	-0.373168	0.28562	-0.00912137	0.283071			-0.10486	0.274054	25
226	345	Niemisto L	Volume 28, Number 19, pp 2185–2191	0	1	0	0	8	11.6	11.6	11.2978		-3.9	4.6	-3.9		-0.336207	0.143903	-0.3452	0.143958	0.396552	0.144298	-0.336207	0.143903			-0.3452	0.143958	25
226	347	Rasmussen-Barr E	8(4), 233–241	0	0	0	0	5	6.21166	8.31754	8.42743		-3	-7	-3		-0.482963	0.317925	-0.35598	0.294199	-0.841595	0.327363	-0.482963	0.317925			-0.35598	0.294199	25
226	348	Torstensen, Tom Arild	Spine 1998: 23:2616-24	0	0	0	0	6	13.1	11.9173	13.1		-0.7	-2	-0.7		-0.0534351	0.170354	-0.0534351	0.170354	-0.167824	0.170627	-0.0534351	0.170354			-0.0534351	0.170354	25
226	348	Torstensen, Tom Arild	Spine 1998: 23:2616-24	0	0	0	0	6	14.9913	13.248			5.8	5.7			0.38689	0.172527			0.430254	0.172907	0.38689	0.172527					25
226	350	Yelland, MJ	2003; 29 (1): 9-16	0	1	0	0	7																					25
226	350	Yelland, MJ	2003; 29 (1): 9-16	0	1	0	0	7			33.06		-2.3	-0.3	-10.87				-0.328796	0.192							-0.328796	0.192	25
226	350	Yelland, MJ	2003; 29 (1): 9-16	0	1	0	0	7																					25
226	356	Bendix AF	4:148-152	0	0	0	0	5	6.75526				-7.6	-7.8			-1.12505	0.249481					-1.12505	0.249481					25
226	356	Bendix AF	4:148-152	0	0	0	0	5	5.52374		28.7308		-2.6	-1.7	-25.3		-0.470696	0.229646	-0.880588	0.242657			-0.470696	0.229646			-0.880588	0.242657	25
235	314	Bo,Simona	22(12):1695–703	1	1	1	1	7	0.9	0.626294		0.626294	-0.3	-0.33		-0.33	-0.333333	0.110037			-0.526909	0.111167	-0.333333	0.110037	-0.526909	0.111167	-0.526909	0.111167	26
235	322	Knowler,W	N Engl J Med, Vol. 346, No. 6 · February 7, 2002	0	1	1	1	6	0.465006	0.465006			-0.37	-0.36			-0.795689	0.0447573			-0.774184	0.0446696	-0.795689	0.0447573					26
235	322	Knowler,W	N Engl J Med, Vol. 346, No. 6 · February 7, 2002	0	1	1	1	6	0.455034	0.455034		0.66	-0.34	-0.32		-0.3	-0.747196	0.0445005			-0.703243	0.0443343	-0.747196	0.0445005	-0.454545	0.0435758	-0.454545	0.0435758	26
235	330	Tuomilehto, J	2001; 344 (18): 1343-50	0	0	1	1	6				0.7	-0.33	-0.27		-0.1									-0.142857	0.0963262	-0.142857	0.0963262	26
235	333	Ramachandran, A.	Diabetologia (2006) 49: 289–297	0	0	1	1	5																					26
235	333	Ramachandran, A.	Diabetologia (2006) 49: 289–297	0	0	1	1	5																					26
235	333	Ramachandran, A.	Diabetologia (2006) 49: 289–297	0	0	1	1	5				1.51519	-0.38	-0.28		-0.28									-0.184795	0.126175	-0.184795	0.126175	26
235	334	RAMACHANDRAN, AMBADY	Diabetes Care 30:2548–2552, 2007	0	0	1	1	3																					26
235	334	RAMACHANDRAN, AMBADY	Diabetes Care 30:2548–2552, 2007	0	0	1	1	3																					26
235	334	RAMACHANDRAN, AMBADY	Diabetes Care 30:2548–2552, 2007	0	0	1	1	3				1.51519	-0.38	-0.28		-0.28									-0.184795	0.126175	-0.184795	0.126175	26
235	337	Oldroyd, John C.	72 (2006) 117–127	1	1	0	0	6				0.883889	0.02	0.13		0.13									0.147077	0.24174	0.147077	0.24174	26
235	338	Wing, RR	1998; 21 (3): 350-59	0	0	1	1	6					0.3	0.2															26
235	338	Wing, RR	1998; 21 (3): 350-59	0	0	1	1	6				0.968267	0.2	0.3		0.3									0.309832	0.253564	0.309832	0.253564	26
235	338	Wing, RR	1998; 21 (3): 350-59	0	0	1	1	6					0.2	0.1															26
269	101	Landefeld, CS	1995; 332 (20): 1338-44	1	0	0	0	4	8.4		8.4		-1		-0.9		-0.119048	0.0784566	-0.107143	0.0784434			-0.119048	0.0784566			-0.107143	0.0784434	27
269	172	SLAETS,J. P. J.	Psychosomatic Medicine 59:585-591 (1997)	0	0	0	0	3	16.74		16.74		-5.1		-5.1		-0.304659	0.132852	-0.304659	0.132852			-0.304659	0.132852			-0.304659	0.132852	27
269	357	Asplund, Kjell	Journal of the American Geriatrics Society - Volume 48, Issue 11 (November 2000)	0	1	0	0	6	5.66081		5.66081		-1.4		-1.4		-0.247314	0.0991054	-0.247314	0.0991054			-0.247314	0.0991054			-0.247314	0.0991054	27
269	386	Counsell, SR	2000; 48 (12)	1	1	0	0	7			6.20013		-0.2		-0.2				-0.0322574	0.051957							-0.0322574	0.051957	27
269	508	Collard AF	11:180–5	0	0	0	0	3	10.2472		10.2472		-2.1		-2.1		-0.204934	0.107248	-0.204934	0.107248			-0.204934	0.107248			-0.204934	0.107248	27
269	508	Collard AF	11:180–5	0	0	0	0	3	12.1802		12.1802		-0.64		-0.64		-0.0525444	0.127331	-0.0525444	0.127331			-0.0525444	0.127331			-0.0525444	0.127331	27
272	125	Miyai, I	1999; 81:849-52	1	0	0	0	5	1.79912	1.9105	0.376563		0.6	1.1	-0.14		0.333495	0.637927	-0.371783	0.639249	0.575766	0.648629	0.333495	0.637927			-0.371783	0.639249	28
272	126	Miyai, Ichiro	Arch Phys Med Rehabil 2002;83: 1370-3.	1	0	0	0	4	4.52688	4.51387	0.365034		1.6	0.9	-0.18		0.353444	0.451077	-0.493104	0.454702	0.199386	0.448447	0.353444	0.451077			-0.493104	0.454702	28
272	145	Pohl,M	Arch Phys Med Rehabil 2003;84:1760-6.	1	1	0	1	5	0.206519	0.218575	0.18		-0.15	-0.13	-0.12		-0.726326	0.35481	-0.666667	0.500925	-0.594762	0.350962	-0.726326	0.35481			-0.666667	0.500925	28
272	145	Pohl,M	Arch Phys Med Rehabil 2003;84:1760-6.	1	1	0	1	5	0.190263	0.205791			-0.11	-0.11			-0.578147	0.350528			-0.534523	0.349444	-0.578147	0.350528					28
272	145	Pohl,M	Arch Phys Med Rehabil 2003;84:1760-6.	1	1	0	1	5	0.21783	0.226605			-0.06	0.02			-0.275444	0.344721			0.0882592	0.343175	-0.275444	0.344721					28
272	368	Cakit, BD	2007: 21: 698-705	1	0	0	1	5	0.718977	0.764047	0.718977		-0.75	-0.77	-0.75		-1.04315	0.407898	-1.04315	0.407898	-1.00779	0.406362	-1.04315	0.407898			-1.04315	0.407898	28
272	399	Fisher, B	Arch Phys Med Rehabil 2008;89:1221-9.	1	0	0	0	5	0.17	0.175071			0	0			0	0.387298			0	0.387298	0	0.387298					28
272	399	Fisher, B	Arch Phys Med Rehabil 2008;89:1221-9.	1	0	0	0	5	0.176676	0.181738	0.176676		-0.1	-0.04	-0.1		-0.566009	0.394615	-0.566009	0.394615	-0.220097	0.388414	-0.566009	0.394615			-0.566009	0.394615	28
272	431	Kurtais,Yesim	Clin J Sport Med 2008;18:289–291	1	1	0	1	5	0.216449	0.240156	3.3622		0.04	-0.02	0.03		0.184801	0.409198	0.00892272	0.385166	-0.0832791	0.408441	0.184801	0.409198			0.00892272	0.385166	28
272	458	Protas, EJ	2005; 20: 183-90	1	0	0	0	5	0.315753	0.293428	0.315753		-0.18	-0.16	-0.18		-0.570066	0.482056	-0.570066	0.482056	-0.545279	0.481159	-0.570066	0.482056			-0.570066	0.482056	28
280	138	NIEMAN, DAVID C.	Volume 30(5), May 1998, pp 679-686	0	0	0	0	4	3.1393	3.20596		3.19286	-1	-0.3		0.2	-0.318542	0.29158			-0.0935758	0.289847	-0.318542	0.29158	0.0626398	0.289756	0.0626398	0.289756	29
280	138	NIEMAN, DAVID C.	Volume 30(5), May 1998, pp 679-686	0	0	0	0	4	3.20835	3.22264			6.9	7			2.15064	0.36632			2.17213	0.367696	2.15064	0.36632					29
280	138	NIEMAN, DAVID C.	Volume 30(5), May 1998, pp 679-686	0	0	0	0	4	3.33017	3.38009			4.6	6.8			1.38131	0.327538			2.01178	0.362009	1.38131	0.327538					29
280	201	Wood, P	1991; 325: 461-466	0	0	0	0	4				5.44108		-2.3		-1.1									-0.202166	0.162992	-0.202166	0.162992	29
280	201	Wood, P	1991; 325: 461-466	0	0	0	0	4						6.1															29
280	387	Svendsen, OL	1993; 95: 131-40	0	0	0	0	6				2.89964	-0.8	-0.8		-0.8									-0.275896	0.203051	-0.275896	0.203051	29
280	387	Svendsen, OL	1993; 95: 131-40	0	0	0	0	6					8.5	10															29
280	388	Neumark-Sztainer, D	1995; 23: 237-51	0	0	0	0	4				2.33509		0.2		0.2									0.0856499	0.316776	0.0856499	0.316776	29
280	404	Gordon, Neil	79:763–767	0	0	0	0	5					6.2	4.8															29
280	404	Gordon, Neil	79:763–767	0	0	0	0	5				3.37417	-9.1	-1.3		-1.3									-0.38528	0.348737	-0.38528	0.348737	29
280	413	Hays, NP	Arch Intern Med. 2004;164:210-217	0	0	0	0	5				1.06066	-8.3	-1.6		-1.6									-1.50849	0.488577	-1.50849	0.488577	29
280	413	Hays, NP	Arch Intern Med. 2004;164:210-217	0	0	0	0	5																					29
280	425	Janssen, I	2002; 25 (3): 431-38	0	0	0	0	5				3.7666	8	-1.1		-0.5									-0.132746	0.410162	-0.132746	0.410162	29
280	425	Janssen, I	2002; 25 (3): 431-38	0	0	0	0	5				3.747	-4.7	0		-0.5									-0.13344	0.385626	-0.13344	0.385626	29
280	430	Kiernan,Michaela	Vol. 9 No. 12 December 2001	0	0	0	0	4				5.34252	6.75	6		6									1.12306	0.176079	1.12306	0.176079	29
280	430	Kiernan,Michaela	Vol. 9 No. 12 December 2001	0	0	0	0	4				5.59422	-1.95	-2.4		-2.4									-0.429014	0.16445	-0.429014	0.16445	29
280	466	ROSS,R	81(6): 2445–2455, 1996	0	0	0	0	6				3.7054		-1		-1									-0.269876	0.428531	-0.269876	0.428531	29
280	466	ROSS,R	81(6): 2445–2455, 1996	0	0	0	0	6				3.7054		-1		-1									-0.269876	0.428531	-0.269876	0.428531	29
280	481	STEFANICK M.L	1998;339:12-20	1	0	0	0	4						2.3															29
280	481	STEFANICK M.L	1998;339:12-20	1	0	0	0	4				3.7529		-0.9		-0.9									-0.239815	0.147213	-0.239815	0.147213	29
280	481	STEFANICK M.L	1998;339:12-20	1	0	0	0	4						3.45															29
280	487	Thong, FSL	2000; 279: E307-E313	0	0	0	0	5					8.6	6.8															29
280	487	Thong, FSL	2000; 279: E307-E313	0	0	0	0	5					8.1	7.5															29
280	487	Thong, FSL	2000; 279: E307-E313	0	0	0	0	5				0.618755	5.2	-0.2		-0.2									-0.32323	0.368503	-0.32323	0.368503	29
280	490	van Aggel-Leijssen, DPC	2001; 73:523-31	0	0	0	0	5	9.39196	10.2864		5.86406	-2.1	-0.5		-0.4	-0.223596	0.330965			-0.048608	0.329935	-0.223596	0.330965	-0.0682122	0.329985	-0.0682122	0.329985	29
280	495	Wadden, T	1997, Vol. 65, No. 2, 269-277	0	0	0	0	4				6.49363	0.4	-0.1		0.3									0.0461991	0.258378	0.0461991	0.258378	29
280	495	Wadden, T	1997, Vol. 65, No. 2, 269-277	0	0	0	0	4				6.49363	2.9	0.5		0.3									0.0461991	0.258378	0.0461991	0.258378	29
280	495	Wadden, T	1997, Vol. 65, No. 2, 269-277	0	0	0	0	4				6.46297	-3.5	0.4		0.3									0.0464183	0.262649	0.0464183	0.262649	29
280	497	Whatley,Janet E	1994;59:1088-92.	0	0	0	0	5				3.48668	-1.9	-4.6		-4.6									-1.31931	0.578621	-1.31931	0.578621	29
280	497	Whatley,Janet E	1994;59:1088-92.	0	0	0	0	5				3.48668	-1.8	-4.6		-4.6									-1.31931	0.578621	-1.31931	0.578621	29
280	501	Wing, RR	DIABETES CARE. VOLUME 21, NUMBER 3, MARCH 1998	0	0	0	0	6					5.4	7.6															29
280	501	Wing, RR	DIABETES CARE. VOLUME 21, NUMBER 3, MARCH 1998	0	0	0	0	6				7.03933	-2.1	-1.2		-1.2									-0.170471	0.247096	-0.170471	0.247096	29
280	501	Wing, RR	DIABETES CARE. VOLUME 21, NUMBER 3, MARCH 1998	0	0	0	0	6					6.7	7															29
414	60	Galvard, H	1995; 7: 11-16	1	0	0	1	4	37.4259		37.4259		-25.3		-25.3		-0.676002	0.106837	-0.676002	0.106837			-0.676002	0.106837			-0.676002	0.106837	31
414	62	Gilchrist WJ	BMJ VOLUME 297 29 OCTOBER 1988 1116-18	0	0	0	0	5	74.5163		74.5163		-3.7		-3.7		-0.0496536	0.135332	-0.0496536	0.135332			-0.0496536	0.135332			-0.0496536	0.135332	31
414	176	Stenvall M	J Rehabil Med 2007; 39: 232–238	1	1	0	0	6	31.2171		31.2171		-10		-10		-0.320337	0.143081	-0.320337	0.143081			-0.320337	0.143081			-0.320337	0.143081	31
414	180	Day, GA	2001; 71: 11-14	1	0	0	1	3	16.2279		16.2279		-11.8		-11.8		-0.727141	0.245866	-0.727141	0.245866			-0.727141	0.245866			-0.727141	0.245866	31
414	372	Cameron, ID	1993; 15 (1): 29-34	1	1	0	0	6	25.8298		25.8298		-9		-9		-0.348435	0.126952	-0.348435	0.126952			-0.348435	0.126952			-0.348435	0.126952	31
414	429	Kennie DC	BMJ VOLUME 297 29 OCTOBER 1988, 1083-86	1	1	0	0	6			44.7493		-50.25		-19				-0.424588	0.194647							-0.424588	0.194647	31
414	448	Naglie, G	2002; 167 (1): 25-32	1	1	0	1	7	20.8075		20.8075		8.3		8.3		0.398895	0.120937	0.398895	0.120937			0.398895	0.120937			0.398895	0.120937	31
414	475	Shyu, Y-I L	2008; 63A (1): 92-7	1	1	1	0	7	4.38338		4.38338		0.38		0.38		0.0866911	0.157222	0.0866911	0.157222			0.0866911	0.157222			0.0866911	0.157222	31
419	365	Bourbeau,Jean	2003;163:585-591	1	1	0	1	8	17.7035	12.4663	17.7035		-3.6	-2	-3.6		-0.20335	0.160115	-0.20335	0.160115	-0.160433	0.159958	-0.20335	0.160115			-0.20335	0.160115	32
419	366	Boxall,Anne-Marie	2005;25:378/385	1	1	0	0	5	12.5724	18.2294	12.5724		-8.9	-4.4	-8.9		-0.7079	0.304386	-0.7079	0.304386	-0.241368	0.296004	-0.7079	0.304386			-0.7079	0.304386	32
419	385	Coultas, D	128: 2017-2024	1	1	0	1	5	16.4	14.581	16.4		-3.7	-2.6	-3.7		-0.22561	0.198671	-0.22561	0.198671	-0.178314	0.198431	-0.22561	0.198671			-0.22561	0.198671	32
419	385	Coultas, D	128: 2017-2024	1	1	0	1	5	18.4678	15.2091	18.4678		-0.2	-3.3	-0.2		-0.0108297	0.200042	-0.0108297	0.200042	-0.216976	0.200639	-0.0108297	0.200042			-0.0108297	0.200042	32
419	401	GALLEFOSS,FRODE	Am J Respir Crit Care Med Vol 159. pp 812–817, 1999	1	1	0	0	6	18.7167		18.7167		-3.1		-3.1		-0.165628	0.275259	-0.165628	0.275259			-0.165628	0.275259			-0.165628	0.275259	32
419	445	E. Monninkhof*,	Eur Respir J 2003; 22: 815–820	1	1	0	0	7	17.9573	17.6262	17.9573		-0.3	-0.2	-0.3		-0.0167063	0.130564	-0.0167063	0.130564	-0.0113468	0.130562	-0.0167063	0.130564			-0.0167063	0.130564	32
419	496	Watson*, P.B.	1997; 10: 1267–1271	0	0	0	0	5	16.5261	16.0162	16.5261		0	-4	0		0	0.267432	0	0.267432	-0.249747	0.268509	0	0.267432			0	0.267432	32
421	377	Cheetham, DR	2004; 27: 17-23	1	0	1	0	5				0.48	-101	-130		-0.59									-1.22917	0.292263	-1.22917	0.292263	33
421	389	Nielsen, SL	NR	1	0	1	0	3	1.50536	1.34502		0.576777	0.6	2.22045e-16		0.23	0.398575	0.282989			1.65086e-16	0.28011	0.398575	0.282989	0.398768	0.282991	0.398768	0.282991	33
421	392	Degischer, S	2002; 7: 109-115	0	0	1	0	3	339.82	298.308		0.463454	-317.1	-380.1		-0.43	-0.93314	0.334227			-1.27419	0.348731	-0.93314	0.334227	-0.927816	0.334032	-0.927816	0.334032	33
421	392	Degischer, S	2002; 7: 109-115	0	0	1	0	3	364.245	301.825			-545.1	-614.3			-1.49652	0.360165			-2.03529	0.39339	-1.49652	0.360165					33
421	456	Patterson, R	1997; 25: 312-319	1	0	1	0	3	0.603972	0.554429		0.47	0.2	0.2		-0.35	0.331141	0.290981			0.360732	0.291364	0.331141	0.290981	-0.744681	0.299176	-0.744681	0.299176	33
421	461	Regensteiner, Judith G.	Vol 48, Number 4, april: 291-300	0	0	1	0	5	4.35259	3.76198		0.5004	-4.4	-6		-0.5	-1.01089	0.477898			-1.5949	0.520249	-1.01089	0.477898	-0.999201	0.477214	-0.999201	0.477214	33
421	471	Savage,Patrick	2001;21:152–157	0	0	1	0	4	338.299	303.192		0.431405	-96.8	-107.5		-0.12	-0.286137	0.43939			-0.354561	0.440701	-0.286137	0.43939	-0.278161	0.439255	-0.278161	0.439255	33
457	112	Lord, S. R.	(1996) 6:361-367	0	0	1	0	4	0.199104	0.198173		3.32584	-0.028	0.021		-0.71	-0.14063	0.170483			0.105968	0.17039	-0.14063	0.170483	-0.21348	0.17076	-0.21348	0.17076	34
457	390	Nelson M	JAMA, December 28, 1994-Vol272, No. 24	0	0	1	0	5	0.0965999	2.44313		3.5517	-0.062	-1.809		-2.8	-0.641823	0.328935			-0.740444	0.331723	-0.641823	0.328935	-0.788354	0.333212	-0.788354	0.333212	34
457	391	Pruitt, LA	1992; 7 (2): 179-85	0	0	0	0	3	0.158376	0.0192743		5.64117	-0.046	-0.007		-0.74	-0.290449	0.486212			-0.363177	0.487738	-0.290449	0.486212	-0.131179	0.48405	-0.131179	0.48405	34
457	406	Grove, KA	1992; 1190-04	0	0	0	0	5	0.131529	0.12145			-0.1	-0.07			-0.760286	0.660399			-0.576371	0.648662	-0.760286	0.660399					34
457	406	Grove, KA	1992; 1190-04	0	0	0	0	5	0.127475	0.119269		3.92312	-0.11	-0.09		-7.8	-0.862911	0.668235			-0.754599	0.659992	-0.862911	0.668235	-1.98821	0.804401	-1.98821	0.804401	34
457	412	Hatori, M	Calcif Tissue Int (1993) 52:411-414	0	0	1	1	6				2.85044	-0.04	-2.8		-2.8									-0.982305	0.434277	-0.982305	0.434277	34
457	412	Hatori, M	Calcif Tissue Int (1993) 52:411-414	0	0	1	1	6				2.93006	0.01	-0.7		-0.7									-0.238903	0.442658	-0.238903	0.442658	34
457	434	Lau, E. M. C.	1992 2:168-173	0	0	1	0	4					-1.47	-1.4															34
457	434	Lau, E. M. C.	1992 2:168-173	0	0	1	0	4					-2.49	-2.42															34
457	434	Lau, E. M. C.	1992 2:168-173	0	0	1	0	4				7.51344	-0.65	-0.6		0									0	0.417424	0	0.417424	34
457	440	Martin & Morris 1993	JOURNAL OF BONE AND MINERAL RESEARCH: Volumen 8 , number 8, 1993	0	0	1	0	4	0.144191	3.51999			0.111	-0.13			0.769813	0.332626			-0.036932	0.32039	0.769813	0.332626					34
457	440	Martin & Morris 1993	JOURNAL OF BONE AND MINERAL RESEARCH: Volumen 8 , number 8, 1993	0	0	1	0	4	0.16662	3.95388		3.95388	0.047	-1.42		-1.42	0.282079	0.341082			-0.359141	0.342178	0.282079	0.341082	-0.359141	0.342178	-0.359141	0.342178	34
457	480	SMIDT,GARY L.	1992;17:280-285	0	0	1	0	5	0.135623	0.142992		4.13449	0.025	-0.007		-0.56	0.184334	0.287842			-0.0489537	0.287258	0.184334	0.287842	-0.135446	0.287553	-0.135446	0.287553	34
478	3	Green, BB	2002; 22 (3): 177-83	1	0	0	0	5	1.58959	1.84023	1.59		-0.39	-0.09	-0.39		-0.245347	0.125473	-0.245283	0.125473	-0.048907	0.125019	-0.245347	0.125473			-0.245283	0.125473	35
478	96	KING,ABBY C.	(Am J Cardlol1988;61:628-632	0	0	0	0	3	6		6		3.9		-3.9		0.65	0.302872	-0.65	0.302872			0.65	0.302872			-0.65	0.302872	35
478	96	KING,ABBY C.	(Am J Cardlol1988;61:628-632	0	0	0	0	3	6.94074		6.94074		2.6		-2.6		0.3746	0.293567	-0.3746	0.293567			0.3746	0.293567			-0.3746	0.293567	35
478	174	Smith,Ben J	Br J Sports Med 2000;34:262–267	0	0	0	0	6				208.779		14.9		-16.95									-0.0811864	0.0738617	-0.0811864	0.0738617	35
478	174	Smith,Ben J	Br J Sports Med 2000;34:262–267	0	0	0	0	6				208.779		19		-16.95									-0.0811864	0.0738617	-0.0811864	0.0738617	35
478	369	Calfas, KJ	2000; 18 (1): 28-37	0	0	0	0	5	19.4621	22.7617	19.4621		2.31	-1.29	-2.31		0.118692	0.112801	-0.118692	0.112801	-0.0566743	0.112724	0.118692	0.112801			-0.118692	0.112801	35
478	388	Cunningham, DA	Journal of Gerontology 1987, Vol.42. No. 1. 17-23	0	0	0	0	5	134.394	114.036	134.394		53.7	36.3	-53.7		0.399572	0.137499	-0.399572	0.137499	0.318319	0.137002	0.399572	0.137499			-0.399572	0.137499	35
478	392	Elley, CR	2003; 326	1	0	1	1	5	54.5917	50.1913		49.9907	11.2	9.39		-9.39	0.205159	0.0718923			0.187084	0.0718606	0.205159	0.0718923	-0.187835	0.0676709	-0.187835	0.0676709	35
478	393	Resnick, B	2002; 40-49	0	0	0	0	4	17.9075	18.3746	17.9075		13.5	5.6	-13.5		0.753872	0.511665	-0.753872	0.511665	0.304769	0.495937	0.753872	0.511665			-0.753872	0.511665	35
478	403	Goldstein, Michael G	Ann Behav Med 1999, 2I (1):40-47	0	0	0	0	5	70.872	69.0548	70.872		1.55	1.84	-1.55		0.0218704	0.11324	-0.0218704	0.11324	0.0266455	0.113242	0.0218704	0.11324			-0.0218704	0.11324	35
478	420	Hillsdon, Melvyn	International Journal of Epidemiology 2002;31:808-815	0	0	0	0	6	177.189	368.356	191.812		11	-15	-11		0.0620804	0.0519321	-0.0573478	0.0601013	-0.0407215	0.0519257	0.0620804	0.0519321			-0.0573478	0.0601013	35
478	420	Hillsdon, Melvyn	International Journal of Epidemiology 2002;31:808-815	0	0	0	0	6	177.189	472.406	191.774		11	35	-11		0.0620804	0.0519321	-0.0573593	0.0600736	0.0740888	0.0519368	0.0620804	0.0519321			-0.0573593	0.0600736	35
478	424	Inoue, S	2003; 61 (2): 154-65	0	0	0	0	6			2.8398		0.58	1.16	-0.68				-0.239453	0.219079							-0.239453	0.219079	35
478	431	KRISKA,ANDREA M.	MEDICINE And SCIENCE IN SPORTS AND EXERCISE Vol. 18, No.5, 1987	0	0	0	0	3	882.896	882.896	882.896		479	305	-479		0.542533	0.134595	-0.542533	0.134595	0.345454	0.133156	0.542533	0.134595			-0.542533	0.134595	35
478	439	Marshall,Alison L.	25(3): 194-202)	0	0	0	0	5	3.38019	3.58164	3.38019		0.2	0.2	-0.2		0.0591683	0.0930828	-0.0591683	0.0930828	0.0558403	0.0930806	0.0591683	0.0930828			-0.0591683	0.0930828	35
478	457	Pinto,Bernardine M.	2002;23(2):113–120	0	0	0	0	5	3.15465	3.08757	3.15465		0.2	0.3	-0.2		0.0633985	0.128726	-0.0633985	0.128726	0.0971639	0.12877	0.0633985	0.128726			-0.0633985	0.128726	35
478	476	Denise G. Simons-Morton, D	JAMA, August 8, 2001—Vol 286, No. 6	1	1	0	0	8	2.61513	1.96702	1.16506		0.19	0.09	0.55		0.0726541	0.0844714	0.472077	0.107215	0.0457545	0.0844545	0.0726541	0.0844714			0.472077	0.107215	35
478	476	Denise G. Simons-Morton, D	JAMA, August 8, 2001—Vol 286, No. 6	1	1	0	0	8	1.99133	1.53312	1.25926		0.01	0.06	-0.23		0.00502176	0.083773	-0.182647	0.100822	0.0391358	0.0837809	0.00502176	0.083773			-0.182647	0.100822	35
478	482	Stevens, W	1998;32:236–241	1	0	0	0	5	2.76		2.76		1.52		-2.31		0.550725	0.076268	-0.836957	0.0780753			0.550725	0.076268			-0.836957	0.0780753	35
478	483	Stewart,Anita L.	Journal of Gerontology: MEDICAL SCIENCES 2001, Vol. 56A, No. 8, M465–M470	0	0	0	0	3	252.028		252.028		574	677	-82		2.27752	0.201006	-0.32536	0.157228			2.27752	0.201006			-0.32536	0.157228	35
478	489	Tsuji, I	1999; 10 (1): 55-64	1	0	0	1	6	5.13149	4.58635	0.921954		1.1	2.5	-1.1		0.214363	0.254753	-1.19312	0.276367	0.545096	0.258829	0.214363	0.254753			-1.19312	0.276367	35
547	373	Carlsson	1998 Scandinavian University Press. ISSN 1401–7431	0	0	0	0	5				0.889692	-1.1	-0.9		-0.9									-1.01159	0.178643	-1.01159	0.178643	36
547	373	Carlsson	1998 Scandinavian University Press. ISSN 1401–7431	0	0	0	0	5				1.25085	-0.93	-1.18		-1.18									-0.943357	0.266087	-0.943357	0.266087	36
547	397	Englom E	Engblom E, Ronnemaa T, Hamalainen H, Kallio V, Vanttinen E, Knuts L. (1992). Coronary heart disease risk factors before and after bypass surgery: results of a controlled trial on multifactorial rehabilitation	0	0	1	1	5	1.16	1.20584		0.956465	-0.21	-0.21		-0.01	-0.181034	0.149971			-0.174152	0.149948	-0.181034	0.149971	-0.0104552	0.149665	-0.0104552	0.149665	36
547	400	Fletcher B	Fletcher B, Dunbar S, Felner J, Jensen B, Almon L, et al. (1994). Exercise Testing and Training in Physically Disabled Men with Clinical Evidence of Coronary Artery Disease. Am J Cardiol 73:170-174.	0	0	1	1	5	35.4135	36.4913		0.74887	6	-9		-0.59	0.169427	0.214088			-0.246634	0.214524	0.169427	0.214088	-0.787853	0.221981	-0.787853	0.221981	36
547	411	Haskell WL	1994;89:975-990.	1	1	1	1	7	0.740438	0.733139		0.733139	-0.76	-0.9		-0.9	-1.02642	0.136075			-1.2276	0.139461	-1.02642	0.136075	-1.2276	0.139461	-1.2276	0.139461	36
547	427	Kallio V	The Lancet,November 24 1979; 1091-4	0	0	0	0	5	1.30066	1.27529		1.00214	-0.9	-0.9		-0.9	-0.691956	0.115902			-0.705721	0.116034	-0.691956	0.115902	-0.898082	0.129531	-0.898082	0.129531	36
547	455	Ornish D	336; 129-33	0	0	1	1	5	1.3486	1.26417		0.826735	-1.55	-1.09		-0.16	-1.14934	0.347888			-0.862226	0.336483	-1.14934	0.347888	-0.193532	0.342395	-0.193532	0.342395	36
547	473	Schuler G	Schuler G, Hambrecht R, Schlierf G, et al. (1992). Regular Physical Exercise and Low-Fat Diet Effects on Progression of Coronary Artery Disease. Circulation 86:1-11.	0	0	0	0	6	1.06641	1.04205		0.939146	-0.34	-0.3		-0.14	-0.318825	0.211649			-0.287893	0.211403	-0.318825	0.211649	-0.149072	0.212429	-0.149072	0.212429	36
547	507	Vermeulen, A	1983; 105: 798-801	0	0	1	0	4	0.920442	0.818316		0.818316	-0.56	-0.38		-0.38	-0.608403	0.214571			-0.464368	0.212539	-0.608403	0.214571	-0.464368	0.212539	-0.464368	0.212539	36
569	100	Lai, JM	2009; 26 (2): 241-48	0	0	0	0	2	30.3998	27.5089		27.5838	-0.4	9.26		9.27	-0.013158	0.365153			0.336618	0.367909	-0.013158	0.365153	0.336067	0.3679	0.336067	0.3679	37
569	103	Lannin, NA	2003; 84: 297-302	1	1	0	1	8				6.29888	-2	1		1									0.158758	0.403591	0.158758	0.403591	37
569	351	Ada L	Vol 86, February 2005	1	1	0	1	8	17.3734	16.1016		16.1016	8.5	11.8		11.8	0.489254	0.365094			0.732848	0.372057	0.489254	0.365094	0.732848	0.372057	0.732848	0.372057	37
569	390	de Jong, L	de Jong L, Nieuwboer A, Aufdemkampe G. Contracture preventive positioning of the hemiplegic arm in subacute stroke patients: a pilot randomized controlled trial. Clinical Rehabilitation 2006; 20:656	1	1	0	1	7	13.7371	13.022	12.0764		14.33	16.03	14.33		1.04316	0.726448	1.18661	0.710401	1.23099	0.747153	1.04316	0.726448			1.18661	0.710401	37
569	391	Dean, Catherine M	Dean C, Mackey F, Katrak P. 2000. Examination of shoulder positioning after stroke: a randomised controlled pilot trial. Australian Journal of Physiotherapy;46:35-40	1	1	0	1	7	17.3474	16.8804		16.8804	8	3		3	0.461165	0.426599			0.177721	0.421515	0.461165	0.426599	0.177721	0.421515	0.177721	0.421515	37
569	410	Louise Gustafsson	2006; 20: 277-286	1	1	0	0	6	20.0626	20.0626	20.0626		1.3	2.5	1.3		0.0647973	0.354345	0.0647973	0.354345	0.12461	0.354611	0.0647973	0.354345			0.0647973	0.354345	37
569	433	Lannin NA	2007;38:111-116.)	1	1	0	1	8	15.957	15.8279			5.8	-0.1			0.363477	0.315139			-0.00631798	0.312441	0.363477	0.315139					37
569	433	Lannin NA	2007;38:111-116.)	1	1	0	1	8	16.1674	15.0127		6.03	-1.8	-2.4		-1.3	-0.111335	0.308858			-0.159864	0.309124	-0.111335	0.308858	-0.215589	0.309547	-0.215589	0.309547	37
812	115	Man W	Man W, Polkey M, Donaldson N, Gray B, Moxham J. (2004). Community pulmonary rehabilitation after hospitalisation for acute exacerbations of chronic obstructive pulmonary disease: randomised controlled study. BMJ doi:10.1136/bmj.38258.662720.3A	1	1	0	0	5	4.79919	4.76384			-5.9	-5.5			-1.22938	0.376392			-1.15453	0.37267	-1.22938	0.376392	-1.09	0.11	-1.09	0.11	38
812	360	Behnke, M	2000; 94: 1184-91	0	0	0	0	4	24.7614				-11.4	-11.3			-0.460395	0.370295					-0.460395	0.370295	-2.44	0.52	-2.44	0.52	38
812	374	Carr, SJ	2009; 29: 318-24	0	0	0	0	5	1.46343	1.1856			-0.6	-0.5			-0.409997	0.352186			-0.421728	0.352409	-0.409997	0.352186	-0.9	0.46	-0.9	0.46	38
812	395	Eaton T	Eaton T, Young P, Fergusson W, et al. (2009). Does early pulmonary rehabilitation reduce acute health-care utilization in COPD patients admitted with an exacerbation? A randomized controlled study. Respirology 14, 230-238.	1	1	0	0	7	1.61864	1.51327			-0.2	-0.05			-0.12356	0.273819			-0.0330409	0.27361	-0.12356	0.273819	0	0.27	0	0.27	38
812	474	Seymour, JM	2010; 65: 423-28	1	1	0	0	7	14.2407	15.5983			4.9	11.6			0.344085	0.288443			0.743671	0.29635	0.344085	0.288443	-0.8	0.36	-0.8	0.36	38
836	107	Lee, G	Modern Midwife, Aug 1996 (28-33)	1	0	0	0	4	585.004		585.004		39		39		0.0666662	0.106786	0.0666662	0.106786			0.0666662	0.106786			0.0666662	0.106786	39
836	116	MARQUEZ-STERLING,SYLVIA	Med. Sci. Sports Exerc., Vol. 32, No. 1, pp. 58–62, 2000.	0	0	0	0	4	380.047		380.047		206.9		206.9		0.544406	0.537752	0.544406	0.537752			0.544406	0.537752			0.544406	0.537752	39
836	381	Clapp, James F.	2000;183:1484-8	0	0	0	0	6	432.029		432.029		-230		-230		-0.532371	0.300569	-0.532371	0.300569			-0.532371	0.300569			-0.532371	0.300569	39
836	382	COLLINGS,CATHERINE A.	1983: 145: 702-707	0	0	0	0	2	455.696		455.696		-242.5		-242.5		-0.532153	0.464973	-0.532153	0.464973			-0.532153	0.464973			-0.532153	0.464973	39
836	516	Erkkola, R	1976; 36: 747-54	0	0	0	0	4	395.492		395.492		-88		-88		-0.222508	0.302798	-0.222508	0.302798			-0.222508	0.302798			-0.222508	0.302798	39
836	520	Memari AA,	HAYAT. Journal of the School of Nursing and Midwifery 2006;12(4): 35–41.	0	0	0	0	3	305.977		305.977		-91.5		-91.5		-0.299042	0.224885	-0.299042	0.224885			-0.299042	0.224885			-0.299042	0.224885	39
961	105	Law, PPW	2004; 36: 220-25	1	0	1	0	7	2.63059	2.63059			-2.8	-2.4			-1.0644	0.50757			-0.912343	0.498231	-1.0644	0.50757	-1.79	0.46	-1.79	0.46	40
961	105	Law, PPW	2004; 36: 220-25	1	0	1	0	7	2.23607	2.35797			-3.5	-2.9			-1.56525	0.546612			-1.22987	0.519125	-1.56525	0.546612	-1.79	0.46	-1.79	0.46	40
961	105	Law, PPW	2004; 36: 220-25	1	0	1	0	7	2.47386	2.51197			-2.8	-3.6			-1.13183	0.512108			-1.43314	0.535169	-1.13183	0.512108	-1.79	0.46	-1.79	0.46	40
961	273	Cetin, N	2008; 87 (6): 443-51	0	0	0	0	6	1.36574	1.14586			-0.55	0.51			-0.402712	0.319584			0.44508	0.320323	-0.402712	0.319584					40
961	273	Cetin, N	2008; 87 (6): 443-51	0	0	0	0	6	1.32501	1.08058			-0.74	0.5			-0.558487	0.322652			0.462715	0.320651	-0.558487	0.322652					40
961	273	Cetin, N	2008; 87 (6): 443-51	0	0	0	0	6	1.30015	1.12178			-0.61	0.44			-0.469175	0.320775			0.392232	0.319412	-0.469175	0.320775					40
961	273	Cetin, N	2008; 87 (6): 443-51	0	0	0	0	6	1.25196	1.02528			-0.58	0.49			-0.463274	0.320662			0.477918	0.320944	-0.463274	0.320662	0.02	0.32	0.02	0.32	40
961	352	Adedoyin,Rufus A.	• Volume 23 • 2005	0	0	0	0	4	1.1	1.39049			0.01	1.01			0.00909091	0.353555			0.726365	0.365778	0.00909091	0.353555					40
961	352	Adedoyin,Rufus A.	• Volume 23 • 2005	0	0	0	0	4	1.1	1.39049			0.57	1.44			0.518182	0.365782			1.03561	0.384263	0.518182	0.365782	0.6	0.46	0.6	0.46	40
961	378	Cheing,Gladys LY	2002; 1 6: 749–760	0	0	1	0	5	35.5441	25.1334			-8.2	-8.2			-0.2307	0.354806			-0.326259	0.356053	-0.2307	0.354806	-0.23	0.35	-0.23	0.35	40
961	378	Cheing,Gladys LY	2002; 1 6: 749–760	0	0	1	0	5	57.6904	40.7933			-7.6	-7.6			-0.131738	0.353962			-0.186305	0.354371	-0.131738	0.353962	-0.13	0.37	-0.13	0.37	40
961	380	Cheing, Gladys L. Y.	J Rehabil Med 2003; 35: 62–68	0	0	1	0	5	1.09	1.10354			-2.63	-2.13			-2.41284	0.637912			-1.93015	0.584313	-2.41284	0.637912	-3.28	0.55	-3.28	0.55	40
961	380	Cheing, Gladys L. Y.	J Rehabil Med 2003; 35: 62–68	0	0	1	0	5	0.838183	0.954116			-3.73	-4.03			-4.4501	0.918617			-4.2238	0.8846	-4.4501	0.918617	-3.28	0.55	-3.28	0.55	40
961	380	Cheing, Gladys L. Y.	J Rehabil Med 2003; 35: 62–68	0	0	1	0	5	0.838183	1.02242			-2.86	-3.46			-3.41214	0.767356			-3.38414	0.76347	-3.41214	0.767356	-3.28	0.55	-3.28	0.55	40
961	395	Bal S	Bal S, Turan Y, Grgan A. The effectiveness of transcutaneous electrical nerve stimulation in patients with knee osteoarthritis. Osteoporosis International 2005;16(suppl. 3):S94	0	0	1	0	1																	-0.25	0.27	-0.25	0.27	40
961	398	Fargas-Babjak	5:137-141	0	0	1	0	3																	-0.87	0.34	-0.87	0.34	40
961	435	Law,Pearl P.W.	J Clin Rheumatol 2004;10: 295–299	0	0	1	0	8																	-2.57	0.46	-2.57	0.46	40
961	452	Ng, MML	THE JOURNAL OF ALTERNATIVE AND COMPLEMENTARY MEDICINE Volume 9, Number 5, 2003, pp. 641–649	1	0	1	0	4	1.52	1.39306			-1.04	-1.04			-0.684211	0.516449			-0.746556	0.519524	-0.684211	0.516449	-1.1	0.54	-1.1	0.54	40
961	452	Ng, MML	THE JOURNAL OF ALTERNATIVE AND COMPLEMENTARY MEDICINE Volume 9, Number 5, 2003, pp. 641–649	1	0	1	0	4	1.52	1.45486			-0.8	-1.3			-0.526316	0.509797			-0.893555	0.527746	-0.526316	0.509797	-1.1	0.54	-1.1	0.54	40
961	503	Yurtkuran,Merih	Vol. 27, No. 3/4, 1999	1	0	0	0	4	0.452769	0.751665			-0.3	-0.8			-0.662589	0.290815			-1.0643	0.302984	-0.662589	0.290815	-0.66	0.29	-0.66	0.29	40
961	503	Yurtkuran,Merih	Vol. 27, No. 3/4, 1999	1	0	0	0	4	0.282843	0.512348			-0.5	-1.16			-1.76777	0.335488			-2.26409	0.365235	-1.76777	0.335488					40
961	503	Yurtkuran,Merih	Vol. 27, No. 3/4, 1999	1	0	0	0	4	0.4	0.574456			-0.1	-0.1			-0.25	0.283991			-0.174078	0.2834	-0.25	0.283991					40
961	505	Grimmer	Australian Physiotherapy Vol 38, N1, 1992	0	0	1	0	7	2.4135	2.59615			-2	1.6			-0.828671	0.330205			0.616297	0.324033	-0.828671	0.330205	-0.65	0.28	-0.65	0.28	40
961	505	Grimmer	Australian Physiotherapy Vol 38, N1, 1992	0	0	1	0	7	2.85044	3.25038			-1.3	2.1			-0.45607	0.320526			0.646077	0.324796	-0.45607	0.320526	-0.65	0.28	-0.65	0.28	40
992	383	Collins, Eileen G.	Journal of Cardiovascular Nursing Vol, 20, No, 3, pp 177-18S	0	0	1	0	5	4.55978	4.4766	4.55978		-5.4	-6.3	-5.4		-1.18427	0.304983	-1.18427	0.304983	-1.40732	0.314505	-1.18427	0.304983			-1.18427	0.304983	41
992	418	Hiatt, WR	1990; 81: 602-09	0	0	0	0	4	3.23155	2.63204	3.23155		-6.8	-6.4	-6.8		-2.10425	0.584245	-2.10425	0.584245	-2.43157	0.620491	-2.10425	0.584245			-2.10425	0.584245	41
992	419	Hiatt, WR	Circulation. 1994;90:1866-1874.	0	0	1	0	5	5.50363	5.09804	5.50363		-7.4	-5.2	-7.4		-1.34457	0.500218	-1.34457	0.500218	-1.02	0.478435	-1.34457	0.500218			-1.34457	0.500218	41
992	419	Hiatt, WR	Circulation. 1994;90:1866-1874.	0	0	1	0	5	4.07236	3.62678			-1.2	-2.1			-0.294669	0.462239			-0.579026	0.470077	-0.294669	0.462239					41
992	442	Mika, Piotr	Clin J Sport Med 2006;16:335–340	0	0	1	1	6	1.29978	1.20814	1.29978		-3.42	-3.28	-5.07		-2.63122	0.371572	-3.90067	0.465071	-2.71492	0.37721	-2.63122	0.371572			-3.90067	0.465071	41
992	469	Bradley Sanderson	J Vasc Surg 2006;44:119-27	0	0	1	0	6			9.7568			-0.96	3.43				0.35155	0.374678							0.35155	0.374678	41
992	469	Bradley Sanderson	J Vasc Surg 2006;44:119-27	0	0	1	0	6			9.85455			-4.16	3.43				0.348063	0.388297							0.348063	0.388297	41
992	488	Tsai, JC	2002; 252: 448-455	0	0	0	0	5	3.74935	3.66274	3.74935		-4.9	-4.7	-4.9		-1.30689	0.303716	-1.30689	0.303716	-1.28319	0.302723	-1.30689	0.303716			-1.30689	0.303716	41
1329	58	Foster NE	doi:10.1136/bmj.39280.509803.BE	1	1	1	1	9	4.75175	4.23959		3.80349	0.68	0.28		0.19	0.143105	0.140269			0.0660442	0.140127	0.143105	0.140269	0.0499541	0.132479	0.0499541	0.132479	42
1329	58	Foster NE	doi:10.1136/bmj.39280.509803.BE	1	1	1	1	9	4.752	4.1727			0.13	-0.07			0.0273569	0.140463			-0.0167757	0.140459	0.0273569	0.140463					42
1329	200	Witt, C	Witt C, Brinkhaus B, Jena A, Linde K, Streng A, et al. (2005). Acupuncture in patients with osteoarthritis of the knee: a randomised trial. Lancet, 366:136-143.	1	1	1	1	9	11.9749				11.7				0.977042	0.179117					0.977042	0.179117					42
1329	200	Witt, C	Witt C, Brinkhaus B, Jena A, Linde K, Streng A, et al. (2005). Acupuncture in patients with osteoarthritis of the knee: a randomised trial. Lancet, 366:136-143.	1	1	1	1	9	13.8759			21.0175	-8.8			-7.84	-0.634194	0.146542					-0.634194	0.146542	-0.373022	0.144628	-0.373022	0.144628	42
1329	363	Berman B	Berman B, Lao L, Langenberg P, Lee W, Filpin A, Hochberg M. (2004). Effectiveness of Acupuncture as Adjunctive Therapy in Osteoarthritis of the Knee: A Randomized Controlled Trial. Ann Intern Med 141:901-910.	1	1	0	0	7	0.278173	3.31075		3.31064	1.52	1.41			5.46422	0.258414			0.425886	0.120543	5.46422	0.258414					42
1329	363	Berman B	Berman B, Lao L, Langenberg P, Lee W, Filpin A, Hochberg M. (2004). Effectiveness of Acupuncture as Adjunctive Therapy in Osteoarthritis of the Knee: A Randomized Controlled Trial. Ann Intern Med 141:901-910.	1	1	0	0	7	0.275774	3.52856		3.52783	-0.47	-0.49		-0.49	-1.7043	0.128671			-0.138867	0.110262	-1.7043	0.128671	-0.138895	0.110088	-0.138895	0.110088	42
1329	470	Sangdee C	Sangdee C, Teekachunhatean S, Sananpanich K, et al. (2002). Electroacupuncture versus Diclofenac in symptomatic treatment of Osteoarthritis of the knee: a randomized controlled trial. BMC Complementary and Alternative Medicine	0	0	0	0	6				4.5043	-1.9	-1.38		-1.38									-0.306374	0.206523	-0.306374	0.206523	42
1329	470	Sangdee C	Sangdee C, Teekachunhatean S, Sananpanich K, et al. (2002). Electroacupuncture versus Diclofenac in symptomatic treatment of Osteoarthritis of the knee: a randomized controlled trial. BMC Complementary and Alternative Medicine	0	0	0	0	6				4.29654	-2.28	-2.34		-2.34									-0.544624	0.213606	-0.544624	0.213606	42
1329	472	Scharf	2006;145:12-20	1	1	1	1	9	2.30089	2.4173		2.20866	-0.3	-0.2		-0.3	-0.130384	0.076286			-0.0827369	0.0762376	-0.130384	0.076286	-0.135829	0.0773411	-0.135829	0.0773411	42
1329	472	Scharf	2006;145:12-20	1	1	1	1	9	2.27755	2.42146			1	1.2			0.439069	0.0777576			0.495569	0.0780072	0.439069	0.0777576					42
1329	491	Vas, J	2004;	1	1	0	0	9	4.51015	4.13188		5.01678	-4.7	-5		-5.01	-1.04209	0.216696			-1.2101	0.221243	-1.04209	0.216696	-0.998649	0.215616	-0.998649	0.215616	42
1329	518	Takeda, W	1994; 7 (3): 118-22	1	1	0	0	7	15.9473	14.7749		14.7749	-5.43	-2.94		-2.94	-0.340497	0.318631			-0.198987	0.31705	-0.340497	0.318631	-0.198987	0.31705	-0.198987	0.31705	42
